# Supplementary material for: Inferring Drug–Gene Relationships in Cancer Using Literature-Augmented Large Language Models
Source: Cancer Res Commun. 2025 Apr 28;5(4):706–18. doi: 10.1158/2767-9764.CRC-25-0030 (PMC12036822; doi:10.1158/2767-9764.CRC-25-0030)
Supplement: Table S7 — Supplementary Table S7 [file crc-25-0030_table_s7_suppst7.txt]

Supplementary Table S7. Pan-cancer drug-target interaction network.
Drug	Gene	Mechanism	Bile.Duct.Cancer	Bladder.Cancer	Bone.Cancer	Brain.Cancer	Breast.Cancer	Cervical.Cancer	Colon.Colorectal.Cancer	Endometrial.Uterine.Cancer	Esophageal.Cancer	Eye.Cancer	Gastric.Cancer	Head.and.Neck.Cancer	Kidney.Cancer	Leukemia	Liver.Cancer	Lung.Cancer	Lymphoma	Myeloma	Neuroblastoma	Other	Ovarian.Cancer	Pancreatic.Cancer	Prostate.Cancer	Sarcoma	Skin.Cancer	Thyroid.Cancer	Group
5-fluorouracil	BCL2	Indirect modulation	0	0	0	0	1	0	1	0	0	0	1	0	0	0	0	0	0	0	0	0	0	0	0	0	0	0	Enzyme Inhibitors
5-fluorouracil	CDK4	Indirect modulation	0	0	0	0	0	0	1	0	0	0	0	0	0	0	0	0	0	0	0	0	0	0	0	0	0	0	Enzyme Inhibitors
5-fluorouracil	EGFR	Indirect modulation	0	0	0	0	0	0	1	0	1	0	1	0	0	0	0	0	0	0	0	0	0	1	0	0	0	0	Enzyme Inhibitors
5-fluorouracil	FGFR4	Indirect modulation	0	0	0	0	0	0	1	0	0	0	0	0	0	0	0	0	0	0	0	0	0	0	0	0	0	0	Enzyme Inhibitors
5-fluorouracil	HMGA1	Indirect modulation	0	0	0	0	1	0	1	0	0	0	1	0	0	0	0	1	0	0	0	0	0	1	0	0	0	0	Enzyme Inhibitors
5-fluorouracil	HMGA2	Indirect modulation	0	0	0	0	1	0	1	0	0	0	1	0	0	0	0	0	0	0	0	0	0	0	0	0	0	0	Enzyme Inhibitors
5-fluorouracil	MDM4	Indirect modulation	0	0	0	0	1	0	1	0	0	0	1	0	0	0	0	0	0	0	0	0	0	0	0	0	0	0	Enzyme Inhibitors
5-fluorouracil	MTOR	Indirect modulation	0	0	0	0	0	0	1	0	0	0	1	0	0	0	0	0	0	0	0	0	0	0	0	0	0	0	Enzyme Inhibitors
5-fluorouracil	MYC	Indirect modulation	0	0	0	0	0	0	1	0	0	0	0	0	0	0	0	0	0	0	0	0	0	0	0	0	0	0	Enzyme Inhibitors
5-fluorouracil	PIK3CA	Indirect modulation	0	0	0	0	0	0	1	0	0	0	0	0	0	0	0	0	0	0	0	0	0	0	0	0	0	0	Enzyme Inhibitors
5-fluorouracil	PPM1D	Indirect modulation	0	0	0	0	0	0	1	0	0	0	0	0	0	0	0	0	0	0	0	0	0	0	0	0	0	0	Enzyme Inhibitors
5-fluorouracil	RAC1	Indirect modulation	0	1	0	0	1	0	1	0	0	0	1	0	0	0	0	1	0	0	0	0	1	1	0	0	0	0	Enzyme Inhibitors
5-fluorouracil	SND1	Indirect modulation	0	1	0	0	1	1	1	0	0	0	1	0	0	0	1	1	0	0	0	0	1	0	0	0	0	0	Enzyme Inhibitors
5-fluorouracil	SRC	Indirect modulation	0	0	0	0	0	0	1	0	0	0	0	0	0	0	0	0	0	0	0	0	0	1	0	0	0	0	Enzyme Inhibitors
5-fluorouracil	STAT3	Indirect modulation	0	0	0	0	0	0	1	0	0	0	1	0	0	0	0	0	0	0	0	0	0	0	0	0	0	0	Enzyme Inhibitors
abemaciclib	BRAF	Indirect modulation	0	0	0	0	0	0	1	0	0	0	0	0	0	0	0	0	0	0	0	0	0	0	0	0	1	0	Kinase Inhibitors
abemaciclib	CCND1	Indirect modulation	0	0	0	0	1	0	0	0	0	0	0	1	0	0	0	1	0	0	0	0	0	0	0	0	0	0	Kinase Inhibitors
abemaciclib	CCND2	Direct binding	0	0	0	0	1	0	0	0	0	0	0	0	0	0	0	1	0	0	0	0	0	0	0	0	0	0	Kinase Inhibitors
abemaciclib	CCND3	Indirect modulation	0	0	0	1	1	0	0	0	0	0	0	0	0	0	1	1	1	0	0	0	0	0	0	0	0	0	Kinase Inhibitors
abemaciclib	CDK4	Direct binding	0	0	0	1	1	0	0	0	0	0	0	0	0	0	0	1	0	0	0	0	0	0	0	0	0	0	Kinase Inhibitors
abemaciclib	CDK6	Direct binding	0	0	0	0	1	0	0	0	0	0	0	0	0	0	0	0	0	0	0	0	0	0	0	0	0	0	Kinase Inhibitors
abemaciclib	FLT3	Indirect modulation	0	0	0	0	0	0	0	0	0	0	0	0	0	1	0	1	0	0	0	0	0	0	0	0	0	0	Kinase Inhibitors
abemaciclib	IDH1	Indirect modulation	1	0	0	1	0	0	0	0	0	0	0	0	0	1	0	0	0	0	0	0	0	0	0	0	0	0	Kinase Inhibitors
abemaciclib	MET	Direct binding	0	0	0	1	1	0	0	0	0	0	0	0	0	0	0	0	0	0	0	0	0	0	0	0	0	0	Kinase Inhibitors
abemaciclib	PIM1	Direct binding	0	0	0	0	1	0	0	0	0	0	1	1	1	0	0	0	0	0	0	0	0	0	1	0	0	0	Kinase Inhibitors
abiraterone	AKT1	Indirect modulation	0	0	0	0	1	0	0	0	0	0	0	0	0	0	1	1	0	0	0	0	0	0	1	0	0	0	Hormonal Modulators
abiraterone	AR	Direct binding	0	0	0	0	0	0	0	0	0	0	0	0	0	0	0	0	0	0	0	0	0	0	1	0	0	0	Hormonal Modulators
abiraterone	CREB1	Indirect modulation	0	0	0	0	0	0	0	0	0	0	0	0	0	0	0	0	0	0	0	0	0	0	1	0	0	0	Hormonal Modulators
abiraterone	GATA2	Indirect modulation	0	0	0	0	0	0	0	0	0	0	0	0	0	0	0	0	0	0	0	0	0	0	1	0	0	0	Hormonal Modulators
abiraterone	XPO1	Indirect modulation	0	0	0	0	0	0	0	0	0	0	0	0	0	0	0	0	0	0	0	0	0	0	1	0	0	0	Hormonal Modulators
abiraterone-acetate	AR	Indirect modulation	0	0	0	0	0	0	0	0	0	0	0	0	0	0	0	0	0	0	0	0	0	0	1	0	0	0	Hormonal Modulators
actinomycin-d	AR	Indirect modulation	0	0	0	0	0	0	0	0	0	0	0	1	0	0	0	1	0	0	0	0	1	0	0	0	0	0	DNA/RNA Synthesis Inhibitors
actinomycin-d	CALR	Indirect modulation	0	0	0	0	1	0	0	0	0	0	1	0	0	0	0	1	0	1	0	0	0	1	0	0	0	0	DNA/RNA Synthesis Inhibitors
actinomycin-d	ERBB3	Direct binding	0	0	0	0	1	0	1	0	1	0	0	0	0	0	0	1	0	0	0	0	0	0	0	0	0	0	DNA/RNA Synthesis Inhibitors
actinomycin-d	FLI1	Direct binding	0	0	1	0	0	0	0	0	0	0	0	0	0	0	0	0	0	0	0	0	0	0	0	0	0	0	DNA/RNA Synthesis Inhibitors
actinomycin-d	MDM2	Indirect modulation	0	0	0	0	0	0	0	0	0	0	0	0	0	0	0	0	0	0	0	1	0	0	0	0	0	0	DNA/RNA Synthesis Inhibitors
actinomycin-d	MET	Indirect modulation	0	0	0	0	1	0	1	0	0	0	0	1	0	0	0	1	0	0	0	0	1	0	0	0	0	0	DNA/RNA Synthesis Inhibitors
actinomycin-d	MYC	Direct binding	0	0	0	0	0	0	0	0	0	0	1	0	0	0	1	1	0	0	0	0	0	0	1	0	0	0	DNA/RNA Synthesis Inhibitors
actinomycin-d	NPM1	Direct binding	0	0	0	0	0	0	0	0	0	0	0	0	0	1	0	0	0	0	0	0	0	0	0	0	0	0	DNA/RNA Synthesis Inhibitors
actinomycin-d	SOX2	Direct binding	0	0	0	1	1	0	0	0	0	0	0	0	0	0	0	1	0	0	0	0	0	0	0	0	0	0	DNA/RNA Synthesis Inhibitors
afatinib	ABL1	Direct binding	0	1	0	0	0	0	0	0	0	0	0	0	0	1	0	1	0	0	0	1	0	0	0	0	0	0	Kinase Inhibitors
afatinib	AKT1	Indirect modulation	0	0	0	0	1	0	0	0	0	0	0	0	0	0	0	1	0	0	0	0	0	0	1	0	0	0	Kinase Inhibitors
afatinib	CCND1	Indirect modulation	0	0	0	0	1	0	0	0	0	0	0	0	0	0	0	0	0	0	0	0	0	0	0	0	0	0	Kinase Inhibitors
afatinib	CD74	Indirect modulation	0	0	0	0	1	0	0	0	0	0	0	1	0	0	0	1	0	0	0	1	0	1	1	0	0	1	Kinase Inhibitors
afatinib	CDK4	Indirect modulation	0	0	0	0	0	0	0	0	0	0	0	0	0	0	0	1	0	0	0	0	0	0	0	0	0	0	Kinase Inhibitors
afatinib	EGFR	Direct binding	0	1	0	0	1	0	0	0	0	0	0	1	0	0	0	1	0	0	0	0	0	1	0	0	0	0	Kinase Inhibitors
afatinib	ERBB2	Direct binding	0	0	0	0	1	0	0	0	0	0	0	0	0	0	0	1	0	0	0	0	0	0	0	0	0	0	Kinase Inhibitors
afatinib	ERBB3	Direct binding	0	1	0	0	1	0	0	0	0	0	0	0	0	0	0	1	0	0	0	0	0	0	0	0	0	0	Kinase Inhibitors
afatinib	JAK2	Indirect modulation	0	0	0	0	1	0	1	0	1	0	1	0	0	0	0	1	0	0	0	0	0	0	0	0	0	1	Kinase Inhibitors
afatinib	MTOR	Indirect modulation	0	0	0	0	0	0	0	0	0	0	0	1	0	0	0	1	0	0	1	0	0	0	0	0	0	0	Kinase Inhibitors
afatinib	ROS1	Indirect modulation	0	0	0	0	0	0	0	0	0	0	0	0	0	0	0	1	0	0	0	0	0	0	0	0	0	0	Kinase Inhibitors
afatinib	STAT3	Indirect modulation	0	0	0	0	0	0	0	0	0	0	0	0	0	0	1	1	0	0	0	0	0	1	0	0	0	0	Kinase Inhibitors
alectinib	ALK	Direct binding	0	0	0	0	0	0	0	0	0	0	0	0	0	0	0	1	0	0	0	0	0	0	0	0	0	0	Kinase Inhibitors
alectinib	FGFR1	Indirect modulation	0	0	0	0	0	0	0	0	0	0	0	0	0	0	0	1	0	0	0	0	0	0	0	0	0	0	Kinase Inhibitors
alectinib	FLT3	Indirect modulation	0	0	0	0	0	0	0	0	0	0	0	0	0	1	0	0	0	0	0	0	0	0	0	0	0	0	Kinase Inhibitors
alectinib	HIP1	Direct binding	0	0	0	0	0	0	0	0	0	0	0	0	0	0	0	1	0	0	0	0	0	0	0	0	0	0	Kinase Inhibitors
alectinib	MTOR	Indirect modulation	0	0	0	0	0	0	0	0	0	0	0	0	0	0	0	1	0	0	1	0	0	0	0	0	0	0	Kinase Inhibitors
alectinib	MYCN	Indirect modulation	0	0	0	0	0	0	0	0	0	0	0	0	0	0	0	0	0	0	1	0	0	0	0	0	0	0	Kinase Inhibitors
alectinib	RET	Direct binding	0	0	0	0	0	0	0	0	0	0	0	0	0	0	0	1	0	0	0	0	0	0	0	0	0	0	Kinase Inhibitors
alectinib	STAT3	Indirect modulation	0	0	0	1	0	0	0	0	0	0	0	0	0	0	0	1	0	0	0	0	0	0	0	0	0	0	Kinase Inhibitors
alpelisib	FOXA1	Indirect modulation	0	0	0	0	1	0	0	0	0	0	0	0	0	0	0	0	0	0	0	0	0	0	0	0	0	0	Kinase Inhibitors
alpelisib	HRAS	Indirect modulation	0	0	0	0	0	0	0	0	0	0	0	1	0	0	0	0	0	0	0	0	0	0	0	0	0	0	Kinase Inhibitors
alpelisib	MYB	Indirect modulation	0	0	0	0	0	0	0	0	0	0	0	1	0	0	0	0	0	0	0	0	0	0	0	0	0	0	Kinase Inhibitors
alpelisib	PBX1	Indirect modulation	0	0	0	0	1	0	0	0	0	0	0	0	0	0	0	1	0	0	0	0	1	0	0	0	0	0	Kinase Inhibitors
alpelisib	PIK3CA	Direct binding	0	0	0	0	1	0	0	0	0	0	0	0	0	0	0	0	0	0	0	0	0	0	0	0	0	0	Kinase Inhibitors
alpelisib	PIM1	Indirect modulation	0	0	0	0	1	0	1	0	0	0	1	1	0	0	1	0	0	0	0	1	0	0	1	0	0	0	Kinase Inhibitors
apalutamide	AR	Direct binding	0	0	0	0	0	0	0	0	0	0	0	0	0	0	0	0	0	0	0	0	0	0	1	0	0	0	Receptor Antagonists
axitinib	ABL1	Direct binding	0	0	0	0	0	0	0	0	0	0	0	0	0	0	0	0	0	0	0	1	0	0	0	0	0	0	Kinase Inhibitors
axitinib	ABL2	Direct binding	0	1	0	1	1	0	1	0	0	0	0	0	0	0	1	1	0	0	0	0	1	1	1	0	0	0	Kinase Inhibitors
axitinib	ALK	Direct binding	0	0	0	0	0	0	0	0	0	0	0	0	0	0	0	1	0	0	0	0	0	0	0	0	0	0	Kinase Inhibitors
axitinib	FGFR2	Direct binding	0	0	0	0	1	1	0	0	0	0	1	0	0	0	0	0	0	0	0	0	1	0	1	0	0	1	Kinase Inhibitors
axitinib	FGFR3	Direct binding	0	1	0	0	0	0	0	0	0	0	0	0	0	0	0	0	0	0	0	0	0	0	0	0	0	0	Kinase Inhibitors
axitinib	FLT4	Direct binding	0	1	0	0	1	1	0	0	0	0	0	0	0	0	0	1	0	0	0	0	0	1	0	0	0	0	Kinase Inhibitors
axitinib	HGF	Indirect modulation	0	0	0	0	0	0	0	0	0	0	1	0	0	0	0	1	0	0	1	0	0	1	0	0	0	0	Kinase Inhibitors
axitinib	HIF1A	Direct binding	0	1	0	1	1	0	1	0	0	0	0	1	1	0	1	0	0	0	0	0	1	1	0	0	0	0	Kinase Inhibitors
axitinib	KDR	Direct binding	0	0	0	0	0	0	0	0	0	0	0	0	1	0	0	1	0	0	0	0	0	1	0	0	0	1	Kinase Inhibitors
axitinib	KIT	Direct binding	0	0	0	0	0	0	0	0	0	0	0	0	1	0	0	0	0	0	0	0	0	0	0	0	0	0	Kinase Inhibitors
axitinib	PDGFB	Indirect modulation	0	0	0	0	1	0	0	0	1	0	1	0	0	0	1	0	0	0	0	0	0	0	0	0	1	0	Kinase Inhibitors
axitinib	PDGFRA	Indirect modulation	0	0	0	0	0	0	0	0	0	0	0	0	0	0	1	0	0	0	0	0	0	0	0	1	0	0	Kinase Inhibitors
axitinib	SRC	Indirect modulation	1	0	1	0	1	0	0	0	0	0	1	0	0	1	0	1	0	0	0	0	1	0	1	0	1	0	Kinase Inhibitors
axitinib	STAT3	Indirect modulation	0	1	0	0	0	0	1	0	0	0	1	0	1	0	0	1	0	0	0	0	1	0	1	0	0	0	Kinase Inhibitors
bicalutamide	AR	Direct binding	0	0	0	0	1	0	0	0	0	0	0	0	0	0	0	0	0	0	0	0	0	0	1	0	0	0	Receptor Antagonists
bicalutamide	ERG	Indirect modulation	0	0	0	0	0	0	0	0	0	0	0	0	0	0	0	0	0	0	0	0	0	0	1	0	0	0	Receptor Antagonists
bicalutamide	MTOR	Indirect modulation	0	0	0	0	0	0	0	0	0	0	0	0	0	0	0	0	0	0	0	0	0	0	1	0	0	0	Receptor Antagonists
bicalutamide	SRC	Indirect modulation	0	0	0	0	0	0	0	0	0	0	0	0	0	0	0	0	0	0	0	0	0	0	1	0	0	0	Receptor Antagonists
binimetinib	BRAF	Indirect modulation	0	0	0	0	0	0	1	0	0	0	0	0	0	0	0	1	0	0	0	0	0	0	0	0	1	0	Kinase Inhibitors
binimetinib	BRD3	Direct binding	0	0	0	1	1	0	1	0	0	0	0	0	0	0	0	1	0	0	0	0	1	0	1	0	0	0	Kinase Inhibitors
binimetinib	EGFR	Indirect modulation	0	0	0	0	0	0	1	0	0	0	0	0	0	0	0	0	0	0	0	0	0	0	0	0	0	0	Kinase Inhibitors
binimetinib	ETV1	Indirect modulation	0	0	0	0	0	0	0	0	0	0	0	0	0	0	0	0	0	0	0	0	0	0	0	1	0	0	Kinase Inhibitors
binimetinib	JAK2	Indirect modulation	0	0	0	0	0	0	0	0	0	0	0	0	0	0	0	0	0	1	0	0	0	0	0	0	0	0	Kinase Inhibitors
binimetinib	KIT	Indirect modulation	0	0	0	0	0	0	0	0	0	0	0	0	0	0	0	0	0	0	0	0	0	0	0	1	1	0	Kinase Inhibitors
binimetinib	MAP2K1	Direct binding	0	0	0	0	0	0	1	0	0	0	0	0	0	0	0	1	0	0	0	0	0	0	0	0	1	0	Kinase Inhibitors
binimetinib	MAP2K2	Direct binding	0	0	0	0	1	0	1	0	0	0	0	0	0	0	0	0	0	0	0	1	0	0	0	0	1	1	Kinase Inhibitors
binimetinib	NRAS	Indirect modulation	0	0	0	0	0	0	0	0	0	0	0	0	0	0	0	0	0	0	0	0	0	0	0	0	1	0	Kinase Inhibitors
brigatinib	ALK	Direct binding	0	0	0	0	0	0	0	0	0	0	0	0	0	0	0	1	0	0	0	0	0	0	0	0	0	0	Kinase Inhibitors
brigatinib	EGFR	Direct binding	0	0	0	0	0	0	0	0	0	0	0	0	0	0	0	1	0	0	0	0	0	0	0	0	0	0	Kinase Inhibitors
brigatinib	ERBB3	Direct binding	0	1	0	0	1	0	1	0	1	0	0	0	0	0	0	1	0	0	0	0	0	0	0	0	0	0	Kinase Inhibitors
brigatinib	FLT3	Direct binding	0	0	0	0	0	0	0	0	0	0	0	0	0	1	0	1	0	0	0	0	0	0	0	0	0	0	Kinase Inhibitors
brigatinib	JUN	Indirect modulation	0	0	0	0	1	0	0	0	0	0	0	0	0	0	0	1	0	0	0	0	0	0	0	0	0	0	Kinase Inhibitors
brigatinib	MYCN	Indirect modulation	0	0	0	0	0	0	0	0	0	0	0	0	0	0	0	1	0	0	1	0	0	0	0	0	0	0	Kinase Inhibitors
brigatinib	ROS1	Direct binding	0	0	0	0	0	0	0	0	0	0	0	0	0	0	0	1	0	0	0	0	0	0	0	0	0	0	Kinase Inhibitors
cabazitaxel	BCL2	Indirect modulation	0	0	0	0	1	0	0	0	0	0	0	0	0	0	0	0	0	0	0	0	0	1	1	0	0	0	Microtubule Inhibitors
cabazitaxel	MTOR	Indirect modulation	0	0	0	0	0	0	0	0	0	0	0	0	0	0	0	1	0	0	0	0	0	0	1	0	0	0	Microtubule Inhibitors
cabazitaxel	STAT3	Indirect modulation	0	0	0	0	0	0	0	0	0	0	0	0	0	0	0	0	0	0	0	0	0	0	1	0	0	0	Microtubule Inhibitors
cabozantinib	CXCR4	Indirect modulation	0	0	1	0	1	0	0	0	0	0	0	0	0	0	0	1	0	0	0	0	0	0	0	0	0	0	Kinase Inhibitors
cabozantinib	DDR2	Direct binding	0	0	0	0	1	0	0	0	0	0	0	0	0	0	0	1	0	0	0	0	1	0	0	0	1	0	Kinase Inhibitors
cabozantinib	FLT3	Direct binding	0	0	0	0	0	0	0	0	0	0	0	0	1	1	0	0	0	0	0	0	0	0	1	0	0	1	Kinase Inhibitors
cabozantinib	HGF	Direct binding	0	1	0	0	1	0	1	1	0	1	0	0	1	0	1	0	0	0	1	0	1	0	1	0	0	0	Kinase Inhibitors
cabozantinib	KDR	Direct binding	0	0	0	0	1	0	0	0	0	0	0	0	1	0	0	1	0	0	0	0	0	0	0	0	0	0	Kinase Inhibitors
cabozantinib	KIT	Direct binding	0	0	0	0	0	0	0	0	0	0	0	0	1	0	0	0	0	0	0	0	1	0	1	1	0	1	Kinase Inhibitors
cabozantinib	MET	Direct binding	0	0	1	0	0	0	0	0	0	0	0	0	1	0	1	0	0	0	0	0	0	0	1	0	0	1	Kinase Inhibitors
cabozantinib	MTOR	Indirect modulation	0	0	0	0	0	0	1	0	0	0	0	0	1	0	0	0	0	0	0	0	0	0	0	0	0	0	Kinase Inhibitors
cabozantinib	NTRK2	Direct binding	0	0	0	1	1	0	0	0	0	0	0	0	0	0	0	1	0	0	0	0	0	0	1	0	0	0	Kinase Inhibitors
cabozantinib	NTRK3	Direct binding	0	0	0	0	0	0	0	0	0	0	1	1	0	0	0	0	0	0	0	0	0	0	0	0	1	1	Kinase Inhibitors
cabozantinib	PDGFRA	Direct binding	0	0	0	1	0	0	0	0	0	0	0	0	0	0	0	0	0	0	0	0	0	0	0	1	0	0	Kinase Inhibitors
cabozantinib	PDGFRB	Direct binding	0	0	0	1	1	0	0	0	1	0	1	0	0	0	0	1	0	1	0	0	0	0	0	0	0	0	Kinase Inhibitors
cabozantinib	PIK3CA	Indirect modulation	0	1	0	1	1	0	1	1	0	0	1	0	1	0	0	1	0	0	0	0	1	0	0	0	0	0	Kinase Inhibitors
cabozantinib	RET	Direct binding	0	0	0	0	0	0	0	0	0	0	0	0	0	0	0	1	0	0	0	0	0	0	0	0	0	1	Kinase Inhibitors
cabozantinib	ROS1	Direct binding	0	0	0	0	0	0	0	0	0	0	0	0	0	0	0	1	0	0	0	0	0	0	0	0	0	0	Kinase Inhibitors
cabozantinib	SOX2	Indirect modulation	0	0	0	0	1	1	0	0	0	0	1	0	0	0	0	1	0	0	0	0	1	1	1	0	1	0	Kinase Inhibitors
cabozantinib	STAT3	Indirect modulation	0	0	0	1	1	0	1	0	0	0	0	1	0	0	0	1	0	0	0	0	1	1	0	0	0	1	Kinase Inhibitors
cabozantinib	TFE3	Indirect modulation	0	0	0	0	0	0	0	0	0	0	0	0	1	0	0	0	0	0	0	0	0	0	0	0	0	0	Kinase Inhibitors
capecitabine	ERBB2	Indirect modulation	0	0	0	0	1	0	0	0	0	0	0	0	0	0	0	0	0	0	0	0	0	0	0	0	0	0	DNA/RNA Synthesis Inhibitors
carboplatin	BCL2	Indirect modulation	0	0	0	0	1	0	0	0	0	0	1	0	0	0	0	1	0	0	0	0	1	0	0	0	0	0	DNA/RNA Synthesis Inhibitors
carboplatin	FOXP1	Indirect modulation	0	0	0	1	0	0	0	0	0	0	0	0	0	0	0	1	0	0	0	0	1	0	0	0	0	0	DNA/RNA Synthesis Inhibitors
carboplatin	HEY1	Indirect modulation	0	0	0	0	1	0	1	0	0	0	1	0	0	0	0	1	0	0	0	0	0	1	1	0	0	0	DNA/RNA Synthesis Inhibitors
carboplatin	HLF	Indirect modulation	0	0	0	0	0	0	0	0	0	0	0	0	0	0	0	0	0	0	0	0	1	0	0	0	0	0	DNA/RNA Synthesis Inhibitors
carboplatin	MTOR	Indirect modulation	0	0	0	0	1	0	0	1	0	0	0	1	0	0	0	0	0	0	0	0	1	0	1	0	1	0	DNA/RNA Synthesis Inhibitors
carboplatin	SOX2	Indirect modulation	0	0	0	0	0	0	0	0	0	0	0	0	0	0	0	0	0	0	0	0	1	0	0	0	0	0	DNA/RNA Synthesis Inhibitors
carboplatin	TRIM27	Indirect modulation	0	0	0	0	1	0	1	0	1	0	0	0	0	0	0	1	0	0	0	0	1	0	0	0	0	0	DNA/RNA Synthesis Inhibitors
carmofur	PTPN11	Direct binding	0	0	0	0	0	0	0	0	0	0	0	0	0	0	0	0	0	0	0	1	0	0	0	0	0	0	Enzyme Inhibitors
carmustine	BCL2	Indirect modulation	0	0	0	1	0	0	0	0	0	0	0	0	0	0	0	0	0	0	0	0	0	0	0	0	0	0	DNA/RNA Synthesis Inhibitors
carmustine	EGFR	Indirect modulation	0	0	0	1	0	0	0	0	0	0	0	0	0	0	0	0	0	0	0	0	0	0	0	0	0	0	DNA/RNA Synthesis Inhibitors
carmustine	IDH1	Indirect modulation	0	0	0	1	0	0	0	0	0	0	0	0	0	0	0	0	0	0	0	0	0	0	0	0	0	0	DNA/RNA Synthesis Inhibitors
ceritinib	ALK	Direct binding	0	0	0	0	0	0	0	0	0	0	0	0	0	0	0	1	0	0	0	0	0	0	0	0	0	0	Kinase Inhibitors
ceritinib	NPM1	Direct binding	0	0	0	0	0	0	0	0	0	0	0	0	0	0	0	0	1	0	0	0	0	0	0	0	0	0	Kinase Inhibitors
ceritinib	PIM1	Indirect modulation	0	0	0	0	1	0	1	0	0	0	1	0	0	0	0	0	0	0	0	0	0	0	1	0	0	0	Kinase Inhibitors
ceritinib	ROS1	Direct binding	0	0	0	0	0	0	0	0	0	0	0	0	0	0	0	1	0	0	0	0	0	0	0	0	0	0	Kinase Inhibitors
ceritinib	SET	Indirect modulation	0	0	0	0	1	0	0	0	0	0	0	0	0	0	0	0	0	0	0	0	0	0	0	0	0	0	Kinase Inhibitors
cinacalcet	MYCN	Indirect modulation	0	0	0	0	0	0	0	0	0	0	0	0	0	0	0	1	0	0	1	0	0	0	1	0	0	0	Ion Channel Modulators
cisplatin	AKT2	Indirect modulation	0	1	1	0	1	0	0	1	0	0	0	0	0	0	0	1	0	0	0	0	1	1	0	0	0	0	DNA/RNA Synthesis Inhibitors
cisplatin	AR	Indirect modulation	0	1	0	0	0	0	0	0	0	0	0	0	0	0	0	0	0	0	0	0	0	0	0	0	0	0	DNA/RNA Synthesis Inhibitors
cisplatin	BCL2	Indirect modulation	0	1	0	0	1	1	0	0	0	0	1	0	0	0	0	1	0	0	0	0	1	0	0	0	0	0	DNA/RNA Synthesis Inhibitors
cisplatin	BCL6	Indirect modulation	0	0	0	0	1	0	0	0	0	0	0	0	0	0	0	1	1	0	0	0	1	0	0	0	0	0	DNA/RNA Synthesis Inhibitors
cisplatin	BRD4	Indirect modulation	0	1	0	1	1	0	0	1	0	0	0	0	0	0	0	1	0	0	0	1	1	1	0	0	0	0	DNA/RNA Synthesis Inhibitors
cisplatin	CDK4	Indirect modulation	0	1	0	0	1	0	0	0	0	0	0	1	0	0	0	1	0	0	0	0	1	0	0	0	0	0	DNA/RNA Synthesis Inhibitors
cisplatin	CDK6	Indirect modulation	0	1	0	0	0	0	0	0	0	0	1	0	0	0	0	0	0	0	0	0	1	0	0	0	0	0	DNA/RNA Synthesis Inhibitors
cisplatin	DDIT3	Indirect modulation	0	0	0	0	1	0	0	0	0	0	1	0	0	0	0	1	0	0	0	0	0	0	1	0	0	0	DNA/RNA Synthesis Inhibitors
cisplatin	EGFR	Indirect modulation	0	0	0	0	1	1	0	0	0	0	0	0	0	0	0	1	0	0	0	0	1	0	0	0	0	0	DNA/RNA Synthesis Inhibitors
cisplatin	FGFR1	Indirect modulation	0	0	0	0	1	1	0	0	0	0	1	0	0	0	0	1	0	0	0	0	1	0	0	0	0	0	DNA/RNA Synthesis Inhibitors
cisplatin	FGFR2	Indirect modulation	0	0	0	0	0	0	0	0	0	0	0	0	0	0	0	0	0	0	0	0	1	0	0	0	0	0	DNA/RNA Synthesis Inhibitors
cisplatin	FOXA1	Indirect modulation	0	0	0	0	0	0	0	0	0	0	0	0	0	0	0	1	0	0	0	0	0	0	0	0	0	0	DNA/RNA Synthesis Inhibitors
cisplatin	FOXP1	Indirect modulation	0	0	0	0	0	0	0	0	0	0	0	0	0	0	0	0	0	0	0	0	1	0	0	0	0	0	DNA/RNA Synthesis Inhibitors
cisplatin	FUBP1	Indirect modulation	0	0	0	1	1	0	0	0	0	0	1	0	0	0	0	1	0	0	1	0	1	1	0	0	0	0	DNA/RNA Synthesis Inhibitors
cisplatin	HLF	Indirect modulation	0	0	0	0	1	1	0	0	0	0	0	0	0	0	1	0	0	0	0	0	0	0	0	0	0	0	DNA/RNA Synthesis Inhibitors
cisplatin	HMGA1	Indirect modulation	0	0	0	0	1	1	0	0	0	0	1	0	0	0	0	1	0	0	0	0	0	0	0	0	0	0	DNA/RNA Synthesis Inhibitors
cisplatin	HMGA2	Indirect modulation	0	0	0	0	0	1	0	0	0	0	0	0	0	0	0	0	0	0	0	0	0	0	0	0	0	0	DNA/RNA Synthesis Inhibitors
cisplatin	HOXA13	Indirect modulation	0	0	0	0	0	1	1	0	1	0	1	0	0	0	0	0	0	0	0	0	0	1	1	0	0	0	DNA/RNA Synthesis Inhibitors
cisplatin	IDH1	Indirect modulation	0	0	0	1	0	0	0	0	0	0	0	0	0	1	0	0	0	0	0	0	0	0	0	0	0	0	DNA/RNA Synthesis Inhibitors
cisplatin	IDH2	Indirect modulation	0	0	0	0	0	0	0	0	0	0	0	0	0	0	0	1	0	0	0	0	0	0	0	0	0	0	DNA/RNA Synthesis Inhibitors
cisplatin	IL7R	Indirect modulation	0	0	0	0	0	0	0	0	0	0	0	0	0	0	0	1	0	0	0	0	0	0	0	0	0	0	DNA/RNA Synthesis Inhibitors
cisplatin	JUN	Indirect modulation	0	1	0	0	0	0	1	0	1	0	0	1	0	0	1	1	0	0	0	0	1	0	1	0	0	0	DNA/RNA Synthesis Inhibitors
cisplatin	KAT6A	Indirect modulation	0	0	0	0	1	0	0	0	0	0	0	0	0	0	0	0	0	0	0	0	1	0	0	0	0	0	DNA/RNA Synthesis Inhibitors
cisplatin	KIT	Indirect modulation	0	0	0	0	0	0	0	0	0	0	0	0	0	0	0	0	0	0	0	0	1	0	0	0	0	0	DNA/RNA Synthesis Inhibitors
cisplatin	LCK	Indirect modulation	0	0	0	1	0	0	0	1	0	0	0	0	0	0	0	0	0	0	0	0	1	0	0	0	0	0	DNA/RNA Synthesis Inhibitors
cisplatin	MAPK1	Indirect modulation	0	0	0	0	1	0	1	1	0	0	0	0	0	0	0	1	0	0	0	0	1	0	1	0	0	0	DNA/RNA Synthesis Inhibitors
cisplatin	MDM2	Indirect modulation	0	0	0	1	1	0	1	0	0	0	0	0	0	0	0	1	0	0	0	1	1	1	1	0	0	0	DNA/RNA Synthesis Inhibitors
cisplatin	MTOR	Indirect modulation	0	1	0	0	1	1	0	0	0	0	1	0	0	0	0	1	0	0	0	0	1	0	1	0	0	0	DNA/RNA Synthesis Inhibitors
cisplatin	MYB	Indirect modulation	0	0	0	0	0	0	0	0	0	0	0	0	0	0	0	0	0	0	0	0	1	0	0	0	0	0	DNA/RNA Synthesis Inhibitors
cisplatin	MYC	Indirect modulation	0	1	0	0	1	1	0	0	0	0	1	1	0	0	0	1	0	0	0	0	1	0	0	0	0	0	DNA/RNA Synthesis Inhibitors
cisplatin	NFATC2	Indirect modulation	0	0	0	0	0	0	1	0	0	0	0	0	0	0	0	1	0	0	0	0	0	0	0	0	0	0	DNA/RNA Synthesis Inhibitors
cisplatin	NR4A3	Indirect modulation	0	1	0	0	1	0	0	0	0	0	1	0	0	1	0	0	0	0	0	0	1	0	0	0	0	0	DNA/RNA Synthesis Inhibitors
cisplatin	NRAS	Indirect modulation	0	0	0	0	0	0	0	0	0	0	1	0	0	0	0	1	0	0	0	0	0	0	0	0	0	0	DNA/RNA Synthesis Inhibitors
cisplatin	NSD2	Indirect modulation	0	0	1	0	0	0	1	0	1	0	0	0	0	0	0	0	0	1	0	0	0	0	1	0	0	0	DNA/RNA Synthesis Inhibitors
cisplatin	RAC1	Indirect modulation	0	1	1	1	1	1	1	0	0	0	1	1	0	0	1	1	0	0	0	0	1	1	0	0	0	0	DNA/RNA Synthesis Inhibitors
cisplatin	SIX1	Indirect modulation	0	0	0	0	1	1	1	1	0	0	1	0	0	0	0	1	0	0	0	0	0	1	0	0	1	0	DNA/RNA Synthesis Inhibitors
cisplatin	SND1	Indirect modulation	0	0	0	0	1	1	1	0	0	0	1	0	0	0	0	1	0	0	0	0	1	0	0	0	0	0	DNA/RNA Synthesis Inhibitors
cisplatin	SRC	Indirect modulation	1	0	0	0	1	0	0	0	0	0	1	1	0	0	0	1	0	0	0	0	1	0	0	0	0	0	DNA/RNA Synthesis Inhibitors
cisplatin	SRSF2	Indirect modulation	0	0	0	0	0	0	0	0	0	0	0	0	0	0	0	1	0	0	0	0	0	0	0	0	0	0	DNA/RNA Synthesis Inhibitors
cisplatin	STAT3	Indirect modulation	0	0	0	0	0	1	0	0	0	0	0	1	0	0	0	1	0	0	0	0	1	0	0	0	0	0	DNA/RNA Synthesis Inhibitors
cisplatin	STIL	Indirect modulation	0	1	0	0	1	0	1	0	0	0	0	0	0	0	0	1	0	0	0	0	1	1	0	0	0	0	DNA/RNA Synthesis Inhibitors
cisplatin	TFEB	Indirect modulation	0	0	0	0	0	0	0	0	0	0	0	0	0	0	0	0	0	0	0	0	1	0	0	0	0	0	DNA/RNA Synthesis Inhibitors
cisplatin	TLX3	Indirect modulation	0	1	0	0	0	0	0	0	0	0	0	0	0	0	0	0	0	0	0	0	0	0	0	0	0	0	DNA/RNA Synthesis Inhibitors
cisplatin	XPO1	Indirect modulation	0	0	0	0	0	0	0	0	0	0	0	0	0	0	0	1	0	0	0	0	1	0	0	0	0	0	DNA/RNA Synthesis Inhibitors
cobimetinib	BRAF	Indirect modulation	0	0	0	0	0	0	1	0	0	0	0	0	0	0	0	0	0	0	0	0	0	0	0	0	1	1	Kinase Inhibitors
cobimetinib	GNA11	Indirect modulation	0	0	0	0	0	0	0	0	0	1	0	0	0	0	0	0	0	0	0	0	0	0	0	0	0	0	Kinase Inhibitors
cobimetinib	JUN	Indirect modulation	0	0	1	0	1	0	0	0	0	0	1	0	0	0	1	0	0	0	0	0	0	0	0	0	0	0	Kinase Inhibitors
cobimetinib	MAP2K1	Direct binding	0	0	0	0	0	0	1	0	0	0	0	0	0	0	1	0	0	0	0	1	0	0	0	0	1	0	Kinase Inhibitors
cobimetinib	MAP2K2	Direct binding	0	0	0	0	1	0	1	0	0	0	0	0	0	0	0	0	0	0	0	0	0	0	0	0	1	0	Kinase Inhibitors
cobimetinib	MAPK1	Indirect modulation	0	0	0	1	1	0	1	1	0	0	1	0	0	0	0	0	0	0	0	0	1	0	1	0	0	1	Kinase Inhibitors
cobimetinib	MDM2	Indirect modulation	0	0	0	0	0	0	0	0	0	0	0	0	0	1	0	0	0	0	0	0	0	0	0	0	0	0	Kinase Inhibitors
cobimetinib	MYC	Indirect modulation	0	0	0	0	0	0	1	0	0	0	0	0	0	1	0	1	0	0	0	0	0	0	0	0	1	0	Kinase Inhibitors
cobimetinib	NRAS	Indirect modulation	0	0	0	0	0	0	0	0	0	0	0	0	0	1	0	0	0	0	0	1	0	0	0	0	1	0	Kinase Inhibitors
cobimetinib	RAF1	Indirect modulation	0	0	0	1	1	0	0	0	0	0	0	0	0	0	1	1	0	0	0	1	0	0	0	0	1	1	Kinase Inhibitors
crizotinib	ABL1	Direct binding	0	0	0	0	0	0	0	0	0	0	0	0	0	1	0	0	0	0	0	0	0	0	0	0	0	0	Kinase Inhibitors
crizotinib	ALK	Direct binding	0	0	0	0	0	0	0	0	0	0	0	0	0	0	0	1	0	0	0	0	0	0	0	0	0	0	Kinase Inhibitors
crizotinib	CCND2	Indirect modulation	0	0	0	0	1	0	0	0	0	0	0	0	0	0	0	1	0	0	0	0	0	0	0	0	0	0	Kinase Inhibitors
crizotinib	CD74	Direct binding	0	0	0	0	0	0	0	0	0	0	0	0	0	0	0	1	0	0	0	0	0	0	0	0	0	0	Kinase Inhibitors
crizotinib	CREB1	Indirect modulation	0	0	0	1	0	1	1	0	1	0	1	0	0	0	0	0	0	0	0	0	0	0	1	1	0	0	Kinase Inhibitors
crizotinib	EWSR1	Indirect modulation	0	0	0	0	0	0	0	0	0	0	0	0	0	0	0	0	0	0	0	0	0	0	0	1	0	0	Kinase Inhibitors
crizotinib	FGFR2	Indirect modulation	0	0	0	0	1	0	0	0	0	0	1	0	0	0	0	0	0	0	0	0	1	0	0	0	0	0	Kinase Inhibitors
crizotinib	FLT3	Indirect modulation	0	0	0	0	0	0	0	0	0	0	0	0	0	1	0	0	0	0	0	0	0	0	0	0	0	0	Kinase Inhibitors
crizotinib	HGF	Direct binding	0	0	0	1	0	0	0	0	0	0	0	0	0	0	0	1	0	0	0	0	1	0	0	0	0	0	Kinase Inhibitors
crizotinib	JAK2	Direct binding	0	0	0	0	1	0	0	0	0	0	0	0	0	0	0	1	0	1	0	0	0	0	0	0	0	0	Kinase Inhibitors
crizotinib	LCK	Direct binding	0	0	0	1	0	0	0	0	0	0	0	0	0	0	0	1	0	0	0	1	0	1	0	0	0	0	Kinase Inhibitors
crizotinib	MET	Direct binding	0	0	0	0	1	0	0	0	0	0	1	0	0	0	0	1	0	0	0	0	0	0	0	0	0	0	Kinase Inhibitors
crizotinib	MTOR	Indirect modulation	0	0	0	0	0	0	0	0	0	0	0	0	0	0	0	1	0	0	1	1	0	0	0	0	0	0	Kinase Inhibitors
crizotinib	NPM1	Direct binding	0	0	0	0	0	0	0	0	0	0	0	0	0	0	0	0	1	0	0	0	0	0	0	0	0	0	Kinase Inhibitors
crizotinib	NTRK3	Direct binding	0	0	0	0	0	0	0	0	0	0	0	0	0	0	0	0	0	0	0	1	0	0	0	0	0	0	Kinase Inhibitors
crizotinib	RAF1	Indirect modulation	0	0	0	1	1	0	1	0	0	0	1	0	0	0	0	1	0	0	0	1	1	1	0	0	0	0	Kinase Inhibitors
crizotinib	RET	Direct binding	0	0	0	0	0	0	0	0	0	0	0	0	0	0	0	1	0	0	0	0	0	0	0	0	0	0	Kinase Inhibitors
crizotinib	ROS1	Direct binding	0	0	0	0	0	0	0	0	0	0	0	0	0	0	0	1	0	0	0	0	0	0	0	0	0	0	Kinase Inhibitors
crizotinib	STAT3	Indirect modulation	0	0	0	0	0	0	0	0	0	0	0	0	0	0	0	1	0	0	0	0	0	0	0	0	0	0	Kinase Inhibitors
crizotinib	TFE3	Indirect modulation	0	0	0	0	0	0	0	0	0	0	0	0	1	0	0	0	0	0	0	0	0	0	0	1	0	0	Kinase Inhibitors
cyclophosphamide	BCL2	Indirect modulation	0	0	0	0	1	0	0	0	0	0	1	0	0	0	0	1	1	0	0	0	0	0	0	0	0	0	DNA/RNA Synthesis Inhibitors
cyclophosphamide	MYC	Indirect modulation	0	0	0	0	1	0	0	0	0	0	0	0	0	0	0	0	1	0	0	1	0	0	1	0	0	0	DNA/RNA Synthesis Inhibitors
cyclophosphamide	MYCN	Indirect modulation	0	0	0	0	0	0	0	0	0	0	0	0	0	0	0	1	0	0	1	0	0	0	1	0	0	0	DNA/RNA Synthesis Inhibitors
cyproterone-acetate	AR	Direct binding	0	0	0	0	0	0	0	0	0	0	0	0	0	0	0	0	0	0	0	0	0	0	1	0	0	0	Receptor Antagonists
dabrafenib	BRAF	Direct binding	0	0	0	0	0	0	0	0	0	0	0	0	0	0	0	1	0	0	0	0	0	0	0	0	1	1	Kinase Inhibitors
dabrafenib	ERBB2	Indirect modulation	0	0	0	0	1	0	0	0	0	0	0	0	0	0	0	0	0	0	0	0	0	0	0	0	0	0	Kinase Inhibitors
dabrafenib	MAP2K1	Direct binding	0	0	0	0	0	0	1	0	0	0	0	0	1	0	1	1	0	0	0	0	0	0	0	0	1	0	Kinase Inhibitors
dabrafenib	MAP2K2	Direct binding	0	0	0	0	1	0	1	0	0	0	0	0	0	0	0	0	0	0	0	0	0	0	0	0	1	0	Kinase Inhibitors
dabrafenib	MITF	Indirect modulation	0	0	0	0	0	0	0	0	0	0	0	0	0	0	0	0	0	0	0	0	0	0	0	0	1	0	Kinase Inhibitors
dabrafenib	RAF1	Direct binding	0	0	0	1	1	0	0	0	0	0	0	0	0	0	1	1	0	0	0	1	0	0	0	0	0	0	Kinase Inhibitors
dacarbazine	MET	Direct binding	0	0	0	0	1	0	1	0	0	0	1	0	0	0	0	1	0	0	0	0	1	1	1	0	1	0	DNA/RNA Synthesis Inhibitors
dactinomycin	AR	Indirect modulation	0	0	0	0	1	0	1	0	0	0	0	0	0	0	0	1	0	0	0	0	1	0	0	0	0	0	DNA/RNA Synthesis Inhibitors
dactinomycin	FLI1	Direct binding	0	0	1	0	0	0	0	0	0	0	0	0	0	0	0	0	0	0	0	0	0	0	0	0	0	0	DNA/RNA Synthesis Inhibitors
dactinomycin	MDM2	Indirect modulation	0	0	0	1	1	0	0	0	0	0	0	0	0	0	0	0	0	0	0	0	0	0	0	0	0	0	DNA/RNA Synthesis Inhibitors
dactinomycin	MET	Indirect modulation	0	0	0	0	0	0	0	0	0	0	0	1	0	0	0	1	0	0	0	0	1	0	0	0	0	0	DNA/RNA Synthesis Inhibitors
dactinomycin	MYC	Direct binding	0	0	0	0	0	0	0	0	0	0	1	0	0	0	1	1	0	0	0	0	0	0	0	0	0	0	DNA/RNA Synthesis Inhibitors
dactinomycin	NPM1	Indirect modulation	0	0	0	0	0	0	0	0	0	0	0	0	0	1	0	0	0	0	0	0	0	0	0	0	0	0	DNA/RNA Synthesis Inhibitors
dactinomycin	SOX2	Direct binding	0	0	0	1	1	0	0	0	0	0	0	0	0	0	0	0	0	0	0	0	0	0	1	0	0	0	DNA/RNA Synthesis Inhibitors
darolutamide	AR	Direct binding	0	0	0	0	0	0	0	0	0	0	0	0	0	0	0	0	0	0	0	0	0	0	1	0	0	0	Receptor Antagonists
darolutamide	FOXA1	Direct binding	0	0	0	0	1	0	1	0	0	0	0	0	0	0	1	1	0	0	0	0	0	0	1	0	0	0	Receptor Antagonists
darolutamide	MTOR	Indirect modulation	0	0	0	0	1	0	0	0	0	0	0	1	0	0	0	0	0	0	0	0	0	0	1	0	0	0	Receptor Antagonists
degarelix	AR	Indirect modulation	0	0	0	0	0	0	0	0	0	0	0	0	0	0	0	0	0	0	0	0	0	0	1	0	0	0	Receptor Antagonists
degarelix	CCND1	Indirect modulation	0	0	0	0	0	0	0	0	0	0	0	0	0	0	0	0	0	0	0	1	0	0	0	0	0	0	Receptor Antagonists
didox	BCL2	Indirect modulation	0	0	0	0	1	0	1	0	0	0	0	0	0	0	0	0	0	0	0	0	0	0	1	0	0	0	Enzyme Inhibitors
docetaxel	AR	Direct binding	0	0	0	0	0	0	0	0	0	0	0	0	0	0	0	0	0	0	0	0	0	0	1	0	0	0	Microtubule Inhibitors
docetaxel	CXCR4	Indirect modulation	0	0	0	0	1	0	0	0	0	0	1	0	0	0	0	1	0	0	0	0	0	0	1	0	0	0	Microtubule Inhibitors
docetaxel	DDIT3	Direct binding	0	0	0	1	0	0	1	0	0	0	0	0	0	0	0	1	0	0	0	0	0	0	1	0	0	0	Microtubule Inhibitors
docetaxel	EGFR	Direct binding	0	0	0	0	0	0	0	0	0	0	0	0	0	0	0	1	0	0	0	0	0	0	1	0	0	0	Microtubule Inhibitors
docetaxel	JAK2	Indirect modulation	0	0	0	0	1	1	1	0	1	0	1	0	0	0	1	1	0	1	0	0	1	1	0	0	0	1	Microtubule Inhibitors
docetaxel	MET	Indirect modulation	0	0	0	0	1	0	0	0	0	0	1	0	0	0	0	1	0	0	0	0	0	0	1	0	0	0	Microtubule Inhibitors
docetaxel	PIM1	Indirect modulation	0	1	0	0	1	0	1	0	0	0	1	1	0	0	0	0	0	0	0	0	0	0	1	0	0	0	Microtubule Inhibitors
docetaxel	STAT3	Indirect modulation	0	0	0	0	1	0	0	0	0	0	0	0	0	0	0	0	0	0	0	0	0	0	1	0	0	0	Microtubule Inhibitors
doxorubicin	AR	Indirect modulation	0	1	0	0	0	0	0	0	0	0	0	0	0	0	1	0	0	0	0	0	0	0	0	0	0	0	DNA/RNA Synthesis Inhibitors
doxorubicin	BCL2	Indirect modulation	0	0	0	0	1	0	0	0	0	0	0	0	0	0	0	1	0	0	0	0	1	0	1	0	1	0	DNA/RNA Synthesis Inhibitors
doxorubicin	CD74	Direct binding	0	0	0	0	1	0	0	0	0	0	0	1	0	0	0	0	1	0	0	0	0	1	0	0	0	0	DNA/RNA Synthesis Inhibitors
doxorubicin	CXCR4	Indirect modulation	0	0	1	0	1	0	0	0	0	0	0	0	0	0	0	1	0	0	0	0	0	0	0	0	0	0	DNA/RNA Synthesis Inhibitors
doxorubicin	EGFR	Indirect modulation	0	0	0	1	1	0	1	0	0	0	0	0	0	0	0	1	0	0	0	0	0	0	0	0	0	0	DNA/RNA Synthesis Inhibitors
doxorubicin	ERBB2	Indirect modulation	0	0	0	0	1	0	0	0	0	0	1	0	0	0	0	0	0	0	0	0	1	0	0	0	0	0	DNA/RNA Synthesis Inhibitors
doxorubicin	FGFR4	Indirect modulation	0	0	0	0	1	0	0	0	0	0	0	0	0	0	0	0	0	0	0	0	0	0	0	0	0	0	DNA/RNA Synthesis Inhibitors
doxorubicin	FOXA1	Indirect modulation	0	0	0	0	1	0	0	0	0	0	0	0	0	0	0	0	0	0	0	0	0	0	0	0	0	0	DNA/RNA Synthesis Inhibitors
doxorubicin	HMGA1	Direct binding	0	0	0	0	0	1	0	0	0	0	0	0	0	0	0	0	0	0	0	0	0	0	0	0	0	1	DNA/RNA Synthesis Inhibitors
doxorubicin	JUN	Indirect modulation	0	0	0	0	1	0	0	0	0	0	0	0	0	0	0	1	0	0	0	0	1	0	0	0	0	0	DNA/RNA Synthesis Inhibitors
doxorubicin	MPL	Indirect modulation	0	0	0	0	0	0	0	0	0	0	0	0	0	0	0	0	0	1	0	1	0	0	0	0	0	0	DNA/RNA Synthesis Inhibitors
doxorubicin	MTOR	Indirect modulation	0	0	0	0	1	0	1	0	0	0	0	0	0	0	1	1	0	0	0	0	1	1	0	0	0	0	DNA/RNA Synthesis Inhibitors
doxorubicin	MYC	Indirect modulation	0	0	0	0	1	0	1	0	0	0	0	0	0	0	0	1	0	0	0	0	0	0	0	0	0	0	DNA/RNA Synthesis Inhibitors
doxorubicin	MYCN	Indirect modulation	0	0	0	0	1	0	0	0	0	0	0	0	0	0	0	1	0	0	1	0	0	0	1	0	0	0	DNA/RNA Synthesis Inhibitors
doxorubicin	RAC1	Indirect modulation	0	1	0	0	1	0	0	0	0	0	0	0	0	0	0	1	0	0	0	0	1	1	0	0	0	0	DNA/RNA Synthesis Inhibitors
doxorubicin	RAF1	Indirect modulation	0	0	0	0	1	0	0	0	0	0	0	0	0	0	1	0	0	0	0	1	0	0	0	0	0	0	DNA/RNA Synthesis Inhibitors
doxorubicin	SND1	Indirect modulation	0	0	0	0	1	0	0	0	0	0	0	0	0	0	0	0	0	0	0	0	0	0	0	0	0	0	DNA/RNA Synthesis Inhibitors
doxorubicin	STAT3	Indirect modulation	0	0	1	0	1	0	0	0	0	0	0	0	0	0	0	1	1	0	0	0	0	0	1	0	1	0	DNA/RNA Synthesis Inhibitors
dromostanolone-propionate	AR	Indirect modulation	0	0	0	0	1	0	0	0	0	0	0	0	0	0	0	0	0	0	0	0	0	0	1	0	0	0	Receptor Modulators
encorafenib	BRAF	Direct binding	0	0	0	0	0	0	1	0	0	0	0	0	0	0	0	1	0	0	0	0	0	0	0	0	1	0	Kinase Inhibitors
encorafenib	RAF1	Direct binding	0	0	0	1	1	0	0	0	0	0	0	0	0	0	1	1	0	0	0	1	0	1	0	0	0	1	Kinase Inhibitors
entrectinib	ALK	Direct binding	0	0	0	0	0	0	1	0	0	0	0	0	0	0	0	1	0	0	1	0	0	0	0	0	0	0	Kinase Inhibitors
entrectinib	CD74	Indirect modulation	0	0	0	0	1	0	0	0	0	0	0	0	0	0	0	1	0	0	0	1	0	1	0	0	0	0	Kinase Inhibitors
entrectinib	FLT3	Direct binding	0	0	0	0	0	0	0	0	0	0	0	0	0	1	0	0	0	0	0	0	0	0	0	0	0	0	Kinase Inhibitors
entrectinib	JAK2	Direct binding	0	0	0	0	1	0	1	0	1	0	1	0	0	0	0	1	0	0	0	0	0	0	0	0	0	0	Kinase Inhibitors
entrectinib	KIT	Indirect modulation	0	0	0	0	0	0	0	0	0	0	0	0	0	0	0	0	0	0	0	0	0	0	0	1	0	0	Kinase Inhibitors
entrectinib	NTRK2	Direct binding	0	0	0	0	0	0	0	0	0	0	0	0	0	0	0	0	0	0	0	1	0	0	0	0	0	0	Kinase Inhibitors
entrectinib	NTRK3	Indirect modulation	0	0	0	0	0	0	0	0	0	0	0	0	0	0	0	0	0	0	0	1	0	0	0	0	0	0	Kinase Inhibitors
entrectinib	ROS1	Direct binding	0	0	0	0	0	0	0	0	0	0	0	0	0	0	0	1	0	0	0	0	0	0	0	0	0	0	Kinase Inhibitors
entrectinib	STAT3	Indirect modulation	0	0	0	1	0	0	0	0	0	0	0	0	0	0	0	1	0	0	0	0	0	0	0	0	0	0	Kinase Inhibitors
enzalutamide	AFF3	Indirect modulation	0	0	0	0	0	0	0	0	0	0	0	0	0	0	0	0	0	0	0	0	0	0	1	0	0	0	Receptor Antagonists
enzalutamide	AR	Direct binding	0	0	0	0	0	0	0	0	0	0	0	0	0	0	0	0	0	0	0	0	0	0	1	0	0	0	Receptor Antagonists
enzalutamide	BCL2	Indirect modulation	0	0	0	0	0	0	0	0	0	0	0	0	0	0	0	0	0	0	0	0	0	0	1	0	0	0	Receptor Antagonists
enzalutamide	ELK4	Indirect modulation	0	0	0	0	0	0	0	0	0	0	0	0	0	0	0	0	0	0	0	0	0	0	1	0	0	0	Receptor Antagonists
enzalutamide	ERG	Indirect modulation	0	0	0	0	0	0	0	0	0	0	0	0	0	0	0	0	0	0	0	0	0	0	1	0	0	0	Receptor Antagonists
enzalutamide	EWSR1	Indirect modulation	0	0	1	0	0	0	0	0	0	0	0	0	0	0	0	0	0	0	0	0	0	0	0	1	0	0	Receptor Antagonists
enzalutamide	GATA2	Indirect modulation	0	0	0	0	0	0	0	0	0	0	0	0	0	0	0	0	0	0	0	0	0	0	1	0	0	0	Receptor Antagonists
enzalutamide	JAK2	Indirect modulation	0	0	0	0	0	0	0	0	0	0	0	0	0	0	0	0	0	0	0	0	0	0	1	0	0	0	Receptor Antagonists
enzalutamide	RAC1	Indirect modulation	0	0	0	0	0	0	0	0	0	0	0	0	0	0	0	0	0	0	0	0	0	0	1	0	0	0	Receptor Antagonists
enzalutamide	SIX1	Indirect modulation	0	0	0	0	0	0	0	0	0	0	0	0	0	0	0	0	0	0	0	0	0	0	1	0	0	0	Receptor Antagonists
enzalutamide	STAT3	Indirect modulation	0	0	0	0	0	0	0	0	0	0	0	0	0	0	0	0	0	0	0	0	0	0	1	0	0	0	Receptor Antagonists
enzalutamide	XPO1	Indirect modulation	0	0	0	0	0	0	0	0	0	0	0	0	0	0	0	0	0	0	0	0	0	0	1	0	0	0	Receptor Antagonists
epirubicin	BCL2	Indirect modulation	0	1	0	0	1	0	1	0	0	0	0	0	0	0	1	0	0	0	0	0	0	0	1	0	0	0	DNA/RNA Synthesis Inhibitors
epirubicin	HNRNPA2B1	Indirect modulation	0	0	0	0	1	0	1	0	1	0	1	0	0	0	1	1	0	0	0	1	1	1	1	0	0	0	DNA/RNA Synthesis Inhibitors
epirubicin	REL	Direct binding	0	0	0	0	1	0	0	0	0	0	0	0	0	0	0	0	0	0	0	0	0	0	0	0	0	0	DNA/RNA Synthesis Inhibitors
eribulin	BCL2	Indirect modulation	0	0	0	0	1	0	1	0	0	0	1	0	0	0	1	1	0	0	0	1	1	0	0	0	0	0	Microtubule Inhibitors
eribulin	JUN	Indirect modulation	0	0	0	0	1	0	0	0	0	0	0	0	0	0	0	0	0	0	0	0	0	0	0	0	0	0	Microtubule Inhibitors
eribulin	MTOR	Indirect modulation	0	0	0	0	1	0	0	0	0	0	0	0	0	0	0	0	0	0	0	0	0	0	0	0	0	0	Microtubule Inhibitors
eribulin	SRC	Indirect modulation	0	0	0	0	1	0	0	0	0	0	0	0	0	0	0	0	0	0	0	0	0	0	0	0	0	0	Microtubule Inhibitors
eribulin	STAT3	Direct binding	0	1	0	1	1	1	1	0	0	0	1	0	0	0	1	1	0	0	0	0	1	1	1	0	1	0	Microtubule Inhibitors
erlotinib	BCL2	Indirect modulation	0	0	0	0	0	0	0	0	0	0	0	0	0	0	0	1	0	0	0	0	0	0	0	0	0	0	Kinase Inhibitors
erlotinib	EGFR	Direct binding	0	0	0	0	0	0	1	0	0	0	0	1	0	0	0	1	0	0	0	0	0	1	0	0	0	0	Kinase Inhibitors
erlotinib	ERBB3	Indirect modulation	0	0	0	0	0	0	0	0	0	0	0	0	0	0	0	1	0	0	0	0	0	1	0	0	0	0	Kinase Inhibitors
erlotinib	FLT3	Direct binding	0	0	0	0	0	0	0	0	0	0	0	0	0	1	0	0	0	0	0	0	0	0	0	0	0	0	Kinase Inhibitors
erlotinib	JAK2	Indirect modulation	0	0	0	0	1	1	1	0	1	0	1	1	0	0	0	1	0	0	0	0	1	1	0	0	0	1	Kinase Inhibitors
erlotinib	MTOR	Indirect modulation	0	0	0	1	0	0	0	0	0	0	0	1	0	0	1	1	0	0	0	0	0	1	0	0	0	0	Kinase Inhibitors
erlotinib	NSD3	Indirect modulation	0	0	0	0	1	0	0	0	0	0	0	1	0	1	0	1	0	0	0	0	0	1	0	0	0	0	Kinase Inhibitors
erlotinib	STAT3	Indirect modulation	0	0	0	0	0	0	0	0	0	0	0	1	0	0	0	1	0	0	0	0	0	1	0	0	0	0	Kinase Inhibitors
estradiol-valerate	AR	Direct binding	0	0	0	0	1	0	0	0	0	0	0	0	0	0	0	0	0	0	0	0	0	0	0	0	0	0	Receptor Agonists
estradiol-valerate	BCL2	Indirect modulation	0	0	0	0	1	0	0	1	0	0	0	0	0	0	0	0	0	0	0	0	1	0	0	0	0	0	Receptor Agonists
estradiol-valerate	CCND1	Indirect modulation	0	0	0	0	1	0	0	0	0	0	0	0	0	0	0	0	0	0	0	0	0	0	0	0	0	0	Receptor Agonists
estradiol-valerate	EGFR	Indirect modulation	0	0	0	0	1	0	0	0	0	0	0	0	0	0	0	0	0	0	0	0	0	0	0	0	0	0	Receptor Agonists
estradiol-valerate	ERBB2	Indirect modulation	0	0	0	0	1	0	0	0	0	0	0	0	0	0	0	0	0	0	0	0	0	0	0	0	0	0	Receptor Agonists
estradiol-valerate	HGF	Indirect modulation	0	0	0	0	1	0	0	1	0	0	0	0	0	0	0	0	0	0	0	1	0	0	0	0	0	0	Receptor Agonists
estradiol-valerate	MDM2	Indirect modulation	0	0	0	0	1	0	0	0	0	0	0	0	0	0	1	0	0	0	0	0	1	0	0	0	1	0	Receptor Agonists
estradiol-valerate	MTOR	Indirect modulation	0	0	0	0	1	0	0	0	0	0	0	0	0	0	0	0	0	0	0	0	1	0	0	0	0	0	Receptor Agonists
estradiol-valerate	MYC	Indirect modulation	0	0	0	0	1	0	0	0	0	0	0	0	0	0	0	0	0	0	0	0	0	0	0	0	0	0	Receptor Agonists
estradiol-valerate	SRC	Indirect modulation	0	0	0	0	1	0	0	0	0	0	1	0	0	0	0	0	0	0	0	0	0	0	1	0	0	0	Receptor Agonists
estradiol-valerate	STAT3	Indirect modulation	0	0	0	0	1	0	0	0	0	0	0	0	0	0	0	0	0	0	0	0	1	0	0	0	0	0	Receptor Agonists
estramustine	AR	Indirect modulation	0	0	0	0	0	0	0	0	0	0	0	0	0	0	0	0	0	0	0	0	0	0	1	0	0	0	DNA/RNA Synthesis Inhibitors
estramustine-phosphate	BCL2	Direct binding	0	0	0	0	0	0	0	0	0	0	0	0	0	0	0	0	0	0	0	0	0	0	1	0	0	0	DNA/RNA Synthesis Inhibitors
estramustine-phosphate	DDIT3	Indirect modulation	0	0	0	0	0	0	0	0	0	0	0	0	0	0	0	0	0	0	0	0	0	0	1	0	0	0	DNA/RNA Synthesis Inhibitors
etoposide	BCL2	Indirect modulation	0	0	0	0	1	0	0	0	0	0	0	0	0	0	0	1	0	0	0	1	0	0	0	0	0	0	DNA/RNA Synthesis Inhibitors
etoposide	FLI1	Direct binding	0	0	1	0	1	0	1	0	0	0	0	0	0	0	0	0	0	0	0	0	0	0	0	0	0	0	DNA/RNA Synthesis Inhibitors
etoposide	JUN	Indirect modulation	0	0	0	0	1	0	1	0	0	0	1	0	0	0	1	1	0	0	0	0	1	0	1	0	1	0	DNA/RNA Synthesis Inhibitors
etoposide	MDM2	Indirect modulation	0	0	0	1	1	0	1	0	0	0	1	0	0	0	1	1	0	0	0	0	0	0	1	0	0	0	DNA/RNA Synthesis Inhibitors
etoposide	MTOR	Indirect modulation	0	0	0	0	1	0	0	0	0	0	0	1	0	0	0	1	0	0	0	0	1	0	0	0	0	0	DNA/RNA Synthesis Inhibitors
etoposide	MYC	Indirect modulation	0	0	0	0	1	0	1	0	0	0	0	0	1	0	1	0	0	0	0	1	0	0	1	0	0	0	DNA/RNA Synthesis Inhibitors
etoposide	PSIP1	Indirect modulation	0	0	0	0	1	0	0	0	0	0	0	0	0	0	0	1	0	0	0	0	1	0	0	0	0	0	DNA/RNA Synthesis Inhibitors
etoposide-phosphate	AR	Direct binding	0	0	0	0	0	0	0	0	0	0	0	0	0	0	0	0	0	0	0	0	0	0	1	0	0	0	DNA/RNA Synthesis Inhibitors
etoposide-phosphate	BCL6	Indirect modulation	0	0	0	0	1	0	0	0	0	0	0	0	0	0	0	1	0	0	0	0	0	0	0	0	0	0	DNA/RNA Synthesis Inhibitors
etoposide-phosphate	EGFR	Indirect modulation	0	0	0	0	0	0	0	0	0	0	0	0	0	0	0	1	0	0	0	0	0	0	0	0	0	0	DNA/RNA Synthesis Inhibitors
etoposide-phosphate	FLI1	Direct binding	0	0	1	0	0	0	0	0	0	0	0	0	0	0	0	0	0	0	0	0	0	0	0	0	0	0	DNA/RNA Synthesis Inhibitors
etoposide-phosphate	JUN	Indirect modulation	0	0	0	0	0	0	1	0	0	0	0	0	0	0	0	0	0	0	0	0	1	0	1	0	0	0	DNA/RNA Synthesis Inhibitors
etoposide-phosphate	MTOR	Indirect modulation	0	0	0	0	1	0	0	0	0	0	0	0	0	1	0	1	0	0	0	0	1	0	0	0	0	0	DNA/RNA Synthesis Inhibitors
etoposide-phosphate	STAT3	Indirect modulation	0	0	0	0	1	0	1	0	0	0	1	0	0	0	0	0	0	0	1	0	0	0	0	0	0	0	DNA/RNA Synthesis Inhibitors
everolimus	AKT1	Indirect modulation	0	0	0	0	1	0	0	0	0	0	0	0	0	0	0	0	0	0	0	0	0	0	1	0	0	0	Kinase Inhibitors
everolimus	AKT2	Indirect modulation	0	1	0	1	1	1	1	0	0	0	1	0	1	0	1	1	0	0	1	0	1	1	0	0	0	0	Kinase Inhibitors
everolimus	ALK	Indirect modulation	0	0	0	0	0	0	0	0	0	0	0	0	0	0	0	1	1	0	0	0	0	0	0	0	0	0	Kinase Inhibitors
everolimus	BCL2	Indirect modulation	0	0	0	0	1	1	0	0	0	0	0	0	1	0	0	0	0	0	0	0	0	0	0	0	0	0	Kinase Inhibitors
everolimus	CDK6	Direct binding	0	1	0	1	1	0	1	0	1	0	1	0	0	0	1	1	0	1	0	0	0	0	1	0	0	1	Kinase Inhibitors
everolimus	CTNNB1	Indirect modulation	0	0	0	0	0	0	1	1	0	0	1	0	0	0	1	0	0	0	0	0	1	1	0	0	0	0	Kinase Inhibitors
everolimus	CXCR4	Indirect modulation	0	0	0	0	1	0	0	0	0	0	0	0	0	0	0	0	1	0	0	0	0	0	0	0	0	0	Kinase Inhibitors
everolimus	DDX5	Indirect modulation	0	0	0	0	1	1	0	0	0	0	1	0	0	1	0	0	0	0	0	0	0	0	1	0	0	0	Kinase Inhibitors
everolimus	EGFR	Indirect modulation	0	0	0	0	1	0	1	0	0	0	0	0	0	0	0	1	0	0	0	0	0	0	0	0	0	0	Kinase Inhibitors
everolimus	ERBB2	Indirect modulation	0	0	0	0	1	0	0	0	0	0	0	0	0	0	0	0	0	0	0	0	0	0	0	0	0	0	Kinase Inhibitors
everolimus	HIF1A	Indirect modulation	0	1	0	1	0	0	0	0	0	0	0	0	1	0	1	0	0	0	0	0	1	1	0	0	0	0	Kinase Inhibitors
everolimus	MTOR	Direct binding	0	0	0	0	1	0	0	0	0	0	0	1	1	0	0	1	0	0	0	0	0	0	0	0	0	0	Kinase Inhibitors
everolimus	NRAS	Direct binding	0	0	0	0	0	0	0	0	0	0	0	0	0	0	0	0	0	0	1	0	0	0	0	0	0	0	Kinase Inhibitors
everolimus	PDGFRA	Indirect modulation	0	0	0	1	0	0	0	0	0	0	0	0	0	0	0	0	0	0	0	0	0	0	0	1	0	0	Kinase Inhibitors
everolimus	PIK3CA	Indirect modulation	0	0	0	0	1	0	0	0	0	0	0	0	0	0	0	0	0	0	0	0	0	0	0	0	0	0	Kinase Inhibitors
everolimus	STAT3	Indirect modulation	0	0	0	0	1	0	0	0	0	0	0	1	0	0	0	0	0	0	0	0	0	0	0	0	0	0	Kinase Inhibitors
exemestane	AR	Indirect modulation	0	0	0	0	1	0	0	0	0	0	0	0	0	0	0	0	0	0	0	0	0	0	0	0	0	0	Enzyme Inhibitors
exemestane	MTOR	Indirect modulation	0	0	0	0	1	0	0	0	0	0	0	0	0	0	0	0	0	0	0	0	0	0	0	0	0	0	Enzyme Inhibitors
exemestane	STAT3	Indirect modulation	0	0	0	0	1	0	0	0	0	0	0	0	0	0	0	0	0	0	0	0	0	0	0	0	0	0	Enzyme Inhibitors
floxuridine	CXCR4	Direct binding	0	0	1	0	1	0	0	0	0	0	0	0	0	0	0	1	0	0	0	0	0	1	0	0	0	0	DNA/RNA Synthesis Inhibitors
flutamide	AR	Direct binding	0	0	0	0	0	0	0	0	0	0	0	0	0	0	0	1	0	0	0	0	1	0	1	0	0	0	Receptor Antagonists
formestane	PTPN11	Indirect modulation	0	1	0	0	1	0	0	0	0	0	0	0	0	1	0	1	0	0	0	0	0	0	0	0	0	0	Enzyme Inhibitors
fosfestrol	AR	Indirect modulation	0	0	0	0	0	0	0	0	0	0	0	0	0	0	0	0	0	0	0	0	0	0	1	0	0	0	Hormonal Modulators
fulvestrant	BCL2	Indirect modulation	0	0	0	0	1	0	0	0	0	0	0	0	0	0	0	0	0	0	0	0	0	0	0	0	0	0	Receptor Antagonists
fulvestrant	CDK4	Indirect modulation	0	0	0	0	1	0	0	0	0	0	0	0	0	0	0	0	0	0	0	0	0	0	0	0	0	0	Receptor Antagonists
fulvestrant	DDX5	Indirect modulation	0	0	0	0	1	0	0	0	0	0	0	0	0	0	0	0	0	0	0	0	0	0	0	0	0	0	Receptor Antagonists
fulvestrant	HMGA1	Indirect modulation	0	0	0	0	0	1	1	0	0	0	0	0	0	0	0	1	0	0	0	0	0	1	1	0	0	0	Receptor Antagonists
fulvestrant	JAK2	Indirect modulation	0	0	0	1	0	0	0	0	0	0	0	0	0	0	0	0	0	0	0	0	0	0	0	0	0	0	Receptor Antagonists
fulvestrant	MDM2	Indirect modulation	0	0	0	0	1	0	0	0	0	0	0	0	0	0	0	0	0	0	0	0	0	0	0	0	0	0	Receptor Antagonists
fulvestrant	MTOR	Indirect modulation	0	0	0	0	1	0	0	0	0	0	0	0	0	0	0	0	0	0	0	0	0	0	0	0	0	0	Receptor Antagonists
fulvestrant	MYB	Indirect modulation	0	0	0	0	1	0	0	0	0	0	0	0	0	0	0	0	0	0	0	0	0	0	0	0	0	0	Receptor Antagonists
fulvestrant	MYC	Indirect modulation	0	0	0	0	1	0	0	0	0	0	0	0	0	0	0	0	0	0	0	0	0	0	0	0	0	0	Receptor Antagonists
fulvestrant	SRC	Indirect modulation	0	0	0	0	1	0	0	0	0	0	0	0	0	0	0	0	0	0	0	0	1	0	0	0	0	0	Receptor Antagonists
gefitinib	BCL2	Indirect modulation	0	0	0	0	0	0	0	0	0	0	0	0	0	0	0	1	0	0	0	0	0	0	0	0	0	0	Kinase Inhibitors
gefitinib	CRTC1	Indirect modulation	0	0	0	0	0	0	0	0	0	0	0	1	0	0	0	0	0	0	0	0	0	0	0	0	0	0	Kinase Inhibitors
gefitinib	EGFR	Direct binding	0	0	0	0	1	0	0	0	0	0	0	0	0	0	0	1	0	0	0	1	0	0	0	0	0	0	Kinase Inhibitors
gefitinib	HNRNPA2B1	Indirect modulation	0	0	0	0	0	0	0	0	0	0	0	0	0	0	0	1	0	0	0	0	0	0	0	0	0	0	Kinase Inhibitors
gefitinib	KDM5A	Indirect modulation	0	0	0	0	0	0	0	0	0	0	0	0	0	0	0	1	0	0	0	0	0	0	0	0	0	0	Kinase Inhibitors
gefitinib	MAML2	Indirect modulation	0	0	0	0	0	0	0	0	0	0	0	1	0	0	0	0	0	0	0	0	0	0	0	0	0	0	Kinase Inhibitors
gefitinib	MET	Indirect modulation	0	0	0	0	0	0	0	0	0	0	0	0	0	0	0	1	0	0	0	0	0	0	0	0	0	0	Kinase Inhibitors
gefitinib	MTOR	Indirect modulation	0	0	0	0	1	0	1	0	0	0	0	0	0	0	0	1	0	0	0	0	0	0	0	0	0	0	Kinase Inhibitors
gefitinib	NFATC2	Indirect modulation	0	0	0	0	0	0	0	0	0	0	0	0	0	0	0	1	0	0	0	0	0	0	0	0	0	0	Kinase Inhibitors
gefitinib	RAC1	Indirect modulation	0	1	0	0	1	0	0	0	0	0	0	0	0	0	0	1	0	0	0	0	0	1	0	0	0	0	Kinase Inhibitors
gefitinib	STAT3	Indirect modulation	0	0	0	0	0	0	0	0	0	0	0	0	0	0	0	1	0	0	0	0	0	0	0	0	0	0	Kinase Inhibitors
gefitinib	STAT6	Direct binding	0	0	0	0	0	0	0	0	0	0	0	0	0	0	0	1	0	0	0	0	0	0	0	0	0	0	Kinase Inhibitors
gefitinib	SYK	Indirect modulation	0	0	0	0	1	0	1	0	0	0	0	0	0	1	0	0	0	0	0	1	0	0	0	0	0	0	Kinase Inhibitors
gefitinib	USP8	Indirect modulation	0	0	0	0	0	0	0	0	0	0	0	0	0	0	0	1	0	0	0	0	0	0	0	0	0	0	Kinase Inhibitors
gemcitabine	BCL2	Indirect modulation	0	0	0	0	0	0	0	0	0	0	0	0	0	0	0	0	0	0	0	0	0	1	0	0	0	0	Enzyme Inhibitors
gemcitabine	BRD4	Indirect modulation	0	0	0	0	0	0	0	0	0	0	0	0	0	0	0	0	0	0	0	0	0	1	0	0	0	0	Enzyme Inhibitors
gemcitabine	CALR	Indirect modulation	1	0	0	0	0	0	0	0	0	0	0	0	0	0	0	0	0	0	0	0	0	0	0	0	0	0	Enzyme Inhibitors
gemcitabine	EGFR	Indirect modulation	0	0	0	0	0	0	0	0	0	0	0	0	0	0	0	0	0	0	0	0	0	1	0	0	0	0	Enzyme Inhibitors
gemcitabine	HGF	Indirect modulation	0	0	0	0	0	0	0	0	0	0	0	0	0	0	0	1	0	0	0	0	0	1	0	0	0	0	Enzyme Inhibitors
gemcitabine	HIF1A	Indirect modulation	0	1	0	1	1	0	1	0	0	0	0	1	0	0	0	0	0	0	0	0	0	1	0	0	0	0	Enzyme Inhibitors
gemcitabine	HMGA1	Indirect modulation	0	0	0	0	0	0	0	0	0	0	0	0	0	0	0	0	0	0	0	0	0	1	0	0	0	0	Enzyme Inhibitors
gemcitabine	HOXA13	Indirect modulation	0	1	0	0	0	1	0	0	0	0	1	0	0	0	0	0	0	0	0	0	0	1	1	0	0	0	Enzyme Inhibitors
gemcitabine	IL7R	Indirect modulation	0	0	0	0	1	0	0	0	1	0	0	0	0	0	1	0	1	0	0	0	0	1	1	0	0	0	Enzyme Inhibitors
gemcitabine	JAK2	Indirect modulation	0	0	0	0	0	0	0	0	0	0	0	0	0	0	0	0	0	0	0	0	0	1	0	0	0	0	Enzyme Inhibitors
gemcitabine	JUN	Indirect modulation	0	1	1	0	1	0	0	0	0	0	1	0	0	0	1	0	0	0	0	0	0	1	0	0	0	0	Enzyme Inhibitors
gemcitabine	KRAS	Indirect modulation	0	0	0	0	0	0	0	0	0	0	0	0	0	0	0	1	0	0	0	0	0	1	0	0	0	0	Enzyme Inhibitors
gemcitabine	MET	Indirect modulation	0	0	0	0	0	0	0	0	0	0	0	0	0	0	0	0	0	0	0	0	0	1	0	0	0	0	Enzyme Inhibitors
gemcitabine	MTOR	Indirect modulation	0	0	0	0	0	0	0	0	0	0	0	0	0	0	0	0	0	0	0	0	0	1	0	0	0	0	Enzyme Inhibitors
gemcitabine	MYC	Indirect modulation	0	0	0	0	0	0	0	0	0	0	0	0	0	0	0	0	0	0	0	0	0	1	0	0	0	0	Enzyme Inhibitors
gemcitabine	NT5C2	Indirect modulation	0	0	0	0	0	0	0	0	0	0	0	0	0	0	0	1	0	0	0	1	0	0	0	0	0	0	Enzyme Inhibitors
gemcitabine	POU5F1	Indirect modulation	0	0	0	0	0	0	0	0	0	0	0	0	0	0	0	0	0	0	0	0	0	1	0	0	0	0	Enzyme Inhibitors
gemcitabine	SOX2	Indirect modulation	0	0	0	0	1	0	0	0	0	0	0	0	0	0	0	0	0	0	0	0	1	1	1	0	0	0	Enzyme Inhibitors
gemcitabine	SRC	Indirect modulation	0	0	0	0	1	0	0	0	0	0	0	0	0	0	0	0	0	0	0	0	0	1	0	0	0	0	Enzyme Inhibitors
gemcitabine	SRSF3	Indirect modulation	0	0	0	0	0	0	0	0	0	0	0	0	0	0	0	0	0	0	0	0	0	1	0	0	0	0	Enzyme Inhibitors
gemcitabine	STAT3	Indirect modulation	0	0	0	0	0	0	0	0	0	0	0	0	0	0	0	0	0	0	0	0	0	1	0	0	0	0	Enzyme Inhibitors
gemcitabine	TFEB	Indirect modulation	0	0	0	0	0	0	0	0	0	0	0	0	0	0	0	0	0	0	0	0	0	1	0	0	0	0	Enzyme Inhibitors
goserelin-acetate	AR	Indirect modulation	0	0	0	0	1	0	0	0	0	0	0	0	0	0	0	0	0	0	0	0	0	0	1	0	0	0	Receptor Agonists
hydroxyurea	BCL11A	Indirect modulation	0	0	0	0	1	0	0	0	0	0	0	0	0	0	0	1	0	0	0	0	0	0	0	0	0	0	Enzyme Inhibitors
hydroxyurea	FLT3	Indirect modulation	0	0	0	0	0	0	0	0	0	0	0	0	0	1	0	0	0	0	0	0	0	0	0	0	0	0	Enzyme Inhibitors
hydroxyurea	MYCN	Indirect modulation	0	0	0	0	0	0	0	0	0	0	0	0	0	0	0	0	0	0	1	0	0	0	0	0	0	0	Enzyme Inhibitors
hydroxyurea	UBR5	Indirect modulation	0	0	0	0	1	0	0	0	0	0	1	0	0	0	1	0	0	0	0	0	1	0	0	0	0	0	Enzyme Inhibitors
icotinib	BCL2	Indirect modulation	0	0	0	0	0	0	0	0	0	0	0	0	0	0	0	1	0	0	0	0	0	0	0	0	0	0	Kinase Inhibitors
icotinib	EGFR	Direct binding	0	0	0	0	0	0	0	0	0	0	0	0	0	0	0	1	0	0	0	0	0	0	0	0	0	0	Kinase Inhibitors
icotinib	SET	Direct binding	0	0	0	0	0	0	0	0	0	0	0	0	0	0	0	1	0	0	0	0	0	0	0	0	0	0	Kinase Inhibitors
icotinib	STAT3	Indirect modulation	0	0	0	0	0	0	0	0	0	0	0	0	0	0	0	1	0	0	0	0	0	0	0	0	0	0	Kinase Inhibitors
imatinib	ABL1	Direct binding	0	0	0	0	0	0	0	0	0	0	0	0	0	0	0	0	0	0	0	1	0	0	0	0	0	0	Kinase Inhibitors
imatinib	ABL2	Direct binding	0	0	0	0	1	0	0	0	0	0	0	0	0	0	0	1	0	0	0	0	0	0	1	0	0	0	Kinase Inhibitors
imatinib	BCL2	Indirect modulation	0	0	0	0	0	0	0	0	0	0	0	0	0	1	0	0	0	0	0	0	0	0	0	1	0	0	Kinase Inhibitors
imatinib	DDR2	Direct binding	0	0	0	0	1	0	0	0	0	0	0	0	0	0	0	1	0	0	0	0	1	0	0	0	1	0	Kinase Inhibitors
imatinib	HEY1	Direct binding	0	0	0	0	1	0	1	0	0	0	1	1	0	0	0	1	0	0	0	0	0	1	1	0	0	0	Kinase Inhibitors
imatinib	KIT	Direct binding	0	0	0	0	0	0	0	0	0	0	0	0	0	0	0	0	0	0	0	0	0	0	0	1	0	0	Kinase Inhibitors
imatinib	NCOA2	Indirect modulation	0	0	0	0	1	0	0	0	0	0	1	0	0	0	0	0	0	0	0	0	0	0	1	1	0	0	Kinase Inhibitors
imatinib	PDGFB	Direct binding	0	0	0	0	0	0	0	0	0	0	0	0	0	0	0	0	0	0	0	0	0	0	0	0	1	0	Kinase Inhibitors
imatinib	PDGFRA	Direct binding	0	0	0	0	0	0	0	0	0	0	0	0	0	0	0	0	0	0	0	1	0	0	1	1	0	0	Kinase Inhibitors
imatinib	PDGFRB	Direct binding	0	0	0	0	0	0	0	0	0	0	0	0	0	0	0	0	0	0	0	1	0	0	0	0	0	0	Kinase Inhibitors
imatinib	STAT3	Indirect modulation	0	0	0	1	1	0	1	0	0	0	0	0	0	1	0	0	0	0	0	0	1	1	1	0	1	0	Kinase Inhibitors
imatinib	SYK	Direct binding	0	0	0	0	1	0	0	0	0	0	0	0	0	0	0	0	1	0	0	1	0	0	0	0	0	0	Kinase Inhibitors
imatinib	TAL1	Indirect modulation	0	0	0	0	0	0	0	0	0	0	0	0	0	1	0	0	1	0	0	0	0	0	0	0	0	0	Kinase Inhibitors
imiquimod	AR	Direct binding	0	1	0	0	1	0	0	0	0	0	0	0	0	0	0	0	0	0	0	0	0	0	0	0	1	0	Immune Modulators
imiquimod	BCL2	Indirect modulation	0	0	0	0	0	0	0	0	0	0	0	0	0	0	0	0	0	0	0	0	0	0	0	0	1	0	Immune Modulators
imiquimod	GATA2	Direct binding	0	0	0	0	0	0	0	1	0	0	1	0	0	0	0	1	0	0	0	0	0	0	1	0	0	0	Immune Modulators
imiquimod	JUN	Indirect modulation	0	0	0	0	0	0	0	0	0	0	0	0	0	0	0	0	0	0	0	0	0	0	0	0	1	0	Immune Modulators
imiquimod	MITF	Indirect modulation	0	0	0	0	1	0	0	0	0	0	1	0	0	0	0	1	0	0	0	0	0	0	1	0	1	0	Immune Modulators
imiquimod	MYD88	Indirect modulation	0	0	0	0	0	0	0	0	0	0	0	0	0	0	0	0	0	0	0	1	0	0	0	0	0	0	Immune Modulators
iobenguane	MYC	Indirect modulation	0	0	0	0	0	0	1	0	0	0	0	0	0	0	0	0	0	0	1	0	0	0	1	0	0	0	Miscellaneous
iobenguane	MYCN	Indirect modulation	0	0	0	0	0	0	0	0	0	0	0	0	0	0	0	0	0	0	1	0	0	0	0	0	0	0	Miscellaneous
irinotecan	DEK	Indirect modulation	0	0	0	0	0	0	1	0	0	0	0	0	0	0	0	0	0	0	0	0	0	0	0	0	0	0	DNA/RNA Synthesis Inhibitors
irinotecan	EGFR	Direct binding	0	0	0	0	0	0	1	0	0	0	0	0	0	0	0	0	0	0	0	0	0	1	0	0	0	0	DNA/RNA Synthesis Inhibitors
irinotecan	FLI1	Direct binding	0	0	1	0	1	0	1	0	0	0	0	0	0	0	0	0	0	0	0	0	0	0	0	0	0	0	DNA/RNA Synthesis Inhibitors
irinotecan	HMGA2	Indirect modulation	0	0	0	0	0	0	1	0	0	0	0	0	0	0	0	0	0	0	0	0	0	0	0	0	0	0	DNA/RNA Synthesis Inhibitors
irinotecan	KMT2A	Direct binding	0	0	0	0	0	0	0	0	0	0	0	0	0	1	0	0	0	0	0	0	0	0	0	0	0	0	DNA/RNA Synthesis Inhibitors
irinotecan	KRAS	Indirect modulation	0	0	0	0	0	0	1	0	0	0	0	0	0	0	0	1	0	0	0	0	0	0	0	0	0	0	DNA/RNA Synthesis Inhibitors
irinotecan	MDM2	Direct binding	0	0	0	0	1	0	1	0	0	0	0	0	0	0	0	1	0	0	0	0	0	0	0	0	0	0	DNA/RNA Synthesis Inhibitors
irinotecan	MTOR	Indirect modulation	0	0	0	0	0	0	1	0	0	0	0	0	0	0	0	0	0	0	0	0	0	0	0	0	0	0	DNA/RNA Synthesis Inhibitors
irinotecan	STAT3	Indirect modulation	0	1	0	0	0	0	1	0	0	0	1	0	0	0	0	1	0	0	0	0	1	0	0	0	0	0	DNA/RNA Synthesis Inhibitors
ixabepilone	BCL2	Direct binding	0	0	0	0	1	0	0	0	0	0	0	0	0	0	0	0	0	0	0	0	0	0	0	0	0	0	Microtubule Inhibitors
lapatinib	AKT1	Indirect modulation	0	0	0	0	1	0	0	0	0	0	0	0	0	0	0	1	0	0	0	0	0	0	0	0	0	0	Kinase Inhibitors
lapatinib	CCND1	Indirect modulation	0	0	0	0	1	0	0	0	0	0	0	0	0	0	0	0	0	0	0	0	0	0	0	0	0	0	Kinase Inhibitors
lapatinib	EGFR	Indirect modulation	0	0	0	0	1	0	0	0	0	0	0	0	0	0	0	0	0	0	0	0	0	0	0	0	0	0	Kinase Inhibitors
lapatinib	ERBB2	Direct binding	0	0	0	0	1	0	0	0	0	0	0	0	0	0	0	0	0	0	0	0	0	0	0	0	0	0	Kinase Inhibitors
lapatinib	ERBB3	Indirect modulation	0	0	0	0	1	0	0	0	0	0	0	0	0	0	0	1	0	0	0	0	0	0	1	0	1	1	Kinase Inhibitors
lapatinib	FGFR3	Indirect modulation	0	1	0	0	0	0	0	0	0	0	0	0	0	0	0	0	0	0	0	0	0	0	0	0	0	0	Kinase Inhibitors
lapatinib	FOXA1	Indirect modulation	0	0	0	0	1	0	0	0	0	0	0	0	0	0	0	0	0	0	0	0	0	0	0	0	0	0	Kinase Inhibitors
lapatinib	FUBP1	Indirect modulation	0	0	0	0	1	0	0	0	0	0	1	0	0	0	0	0	0	0	0	0	0	0	0	0	0	0	Kinase Inhibitors
lapatinib	JUN	Indirect modulation	0	0	0	0	1	0	0	0	0	0	1	0	0	0	0	0	0	0	0	0	0	0	0	0	0	0	Kinase Inhibitors
lapatinib	MTOR	Indirect modulation	0	0	0	0	1	0	0	0	0	0	0	0	0	0	0	1	0	0	0	0	0	0	0	0	0	0	Kinase Inhibitors
lapatinib	RAF1	Indirect modulation	0	0	0	0	1	0	0	0	0	0	0	0	0	0	0	0	0	0	0	0	0	0	0	0	0	0	Kinase Inhibitors
lasofoxifene	CDK4	Indirect modulation	0	0	0	0	1	0	0	0	0	0	0	0	0	0	0	0	0	0	0	0	0	0	0	0	0	0	Receptor Modulators
lasofoxifene	SET	Direct binding	0	0	0	0	1	0	0	0	0	0	0	0	0	0	0	0	0	0	0	0	0	0	0	0	0	0	Receptor Modulators
lenvatinib	BCL2	Indirect modulation	0	0	0	0	0	0	0	0	0	0	0	0	0	0	0	0	0	0	0	1	0	0	0	0	0	0	Kinase Inhibitors
lenvatinib	FGFR1	Direct binding	0	0	0	0	1	0	0	0	0	0	0	0	0	0	1	0	0	0	0	0	0	0	0	0	0	1	Kinase Inhibitors
lenvatinib	FGFR2	Direct binding	1	0	0	0	1	0	0	0	0	0	1	0	0	0	0	0	0	0	0	0	0	0	0	0	0	0	Kinase Inhibitors
lenvatinib	FGFR3	Direct binding	0	1	0	0	1	0	1	0	0	0	0	0	1	0	0	1	0	0	0	1	1	0	0	0	0	0	Kinase Inhibitors
lenvatinib	FGFR4	Indirect modulation	0	0	0	0	0	0	0	0	0	0	0	0	0	0	1	0	0	0	0	0	0	0	0	0	0	0	Kinase Inhibitors
lenvatinib	FLT4	Direct binding	0	1	0	0	1	1	0	0	0	0	1	0	0	0	0	0	0	0	0	0	0	0	0	0	0	0	Kinase Inhibitors
lenvatinib	HRAS	Indirect modulation	0	0	0	0	0	0	0	0	0	0	0	0	0	0	0	0	0	0	0	1	0	1	0	0	0	0	Kinase Inhibitors
lenvatinib	JUN	Indirect modulation	0	0	0	0	1	0	1	0	0	0	1	0	0	0	1	0	0	0	0	0	0	1	0	0	0	0	Kinase Inhibitors
lenvatinib	KDR	Direct binding	0	0	0	0	1	0	0	0	0	0	0	0	1	0	0	1	0	0	0	0	0	0	0	0	0	1	Kinase Inhibitors
lenvatinib	KIT	Direct binding	0	0	0	0	1	0	0	0	0	0	0	0	0	0	1	0	0	0	0	0	0	0	0	0	0	1	Kinase Inhibitors
lenvatinib	KRAS	Indirect modulation	0	0	0	0	0	0	0	1	0	0	0	0	0	0	1	1	0	0	0	0	0	0	0	0	0	0	Kinase Inhibitors
lenvatinib	MTOR	Indirect modulation	0	0	0	0	0	0	0	0	0	0	0	0	1	0	1	0	0	0	0	0	0	0	0	0	0	1	Kinase Inhibitors
lenvatinib	PDGFRA	Direct binding	0	0	0	0	0	0	0	0	0	0	0	0	0	0	1	0	0	0	0	0	0	0	0	1	0	1	Kinase Inhibitors
lenvatinib	PDGFRB	Direct binding	0	0	0	0	0	0	0	0	0	0	1	0	0	0	0	0	0	0	0	0	0	0	0	0	0	0	Kinase Inhibitors
lenvatinib	RET	Direct binding	0	0	0	0	1	0	0	0	0	0	0	1	1	0	1	1	0	0	0	0	0	0	0	0	0	1	Kinase Inhibitors
lenvatinib	SRC	Indirect modulation	1	0	0	0	1	0	0	0	0	0	1	0	0	0	1	1	0	0	0	0	1	0	1	0	0	0	Kinase Inhibitors
lenvatinib	STAT3	Indirect modulation	0	1	0	0	0	0	0	0	0	0	1	0	0	0	1	0	0	0	0	0	1	0	0	0	1	0	Kinase Inhibitors
lenvatinib	XPO1	Indirect modulation	0	1	0	0	0	0	0	0	0	0	1	0	0	0	1	0	0	0	0	1	0	1	0	0	0	1	Kinase Inhibitors
letrozole	BCL2	Indirect modulation	0	0	0	0	1	0	0	0	0	0	0	0	0	0	0	0	0	0	0	0	0	0	0	0	0	0	Enzyme Inhibitors
letrozole	DDIT3	Indirect modulation	0	0	0	0	1	0	0	0	0	0	0	0	0	0	0	0	0	0	0	0	0	0	0	0	0	0	Enzyme Inhibitors
letrozole	HOXC11	Direct binding	0	0	0	0	1	0	0	0	0	0	0	0	0	0	0	0	0	0	0	0	0	0	0	0	0	0	Enzyme Inhibitors
letrozole	MTOR	Indirect modulation	0	0	0	0	1	0	0	1	0	0	0	0	0	0	0	0	0	0	0	0	0	0	0	0	0	0	Enzyme Inhibitors
letrozole	STAT3	Direct binding	0	0	0	0	1	0	0	0	0	0	0	0	0	0	0	0	0	0	0	0	0	0	0	0	0	0	Enzyme Inhibitors
leuprolide	AR	Indirect modulation	0	0	0	0	0	0	0	0	0	0	0	0	0	0	0	0	0	0	0	0	0	0	1	0	0	0	Receptor Agonists
lomustine	IDH1	Indirect modulation	0	0	0	1	0	0	0	0	0	0	0	0	0	0	0	0	0	0	0	0	0	0	0	0	0	0	DNA/RNA Synthesis Inhibitors
lorlatinib	ALK	Direct binding	0	0	0	0	0	0	0	0	0	0	0	0	0	0	0	1	0	0	0	0	0	0	0	0	0	0	Kinase Inhibitors
lorlatinib	JAK2	Direct binding	0	0	0	0	1	1	1	0	1	0	1	0	0	0	0	1	0	1	0	0	1	1	0	0	0	1	Kinase Inhibitors
lorlatinib	JUN	Indirect modulation	0	0	1	0	1	0	0	0	0	0	1	0	0	0	1	1	0	0	0	0	0	1	0	0	0	0	Kinase Inhibitors
lorlatinib	MTOR	Indirect modulation	0	0	0	0	0	0	0	0	0	0	0	0	0	0	0	0	0	0	0	0	0	0	0	0	1	0	Kinase Inhibitors
lorlatinib	ROS1	Direct binding	0	0	0	0	0	0	0	0	0	0	0	0	0	0	0	1	0	0	0	0	0	0	0	0	0	0	Kinase Inhibitors
megestrol	AR	Direct binding	0	0	0	0	1	0	0	0	0	0	0	0	0	0	0	0	0	0	0	0	0	0	0	0	0	0	Receptor Agonists
megestrol	PTPN11	Direct binding	0	0	0	0	1	0	0	0	0	0	0	0	0	1	0	1	0	0	0	0	0	0	0	0	0	0	Receptor Agonists
methotrexate	CCND3	Direct binding	0	1	0	1	1	0	0	0	0	0	0	0	0	0	1	1	0	0	0	0	0	0	0	0	0	0	Enzyme Inhibitors
methotrexate	PTPN11	Direct binding	0	0	0	0	0	0	0	0	0	0	0	0	0	0	0	0	0	0	0	1	0	0	0	0	0	0	Enzyme Inhibitors
miriplatin	PTPN11	Indirect modulation	0	1	0	0	1	0	0	0	0	0	0	0	0	1	0	1	0	0	0	0	0	0	0	0	0	0	DNA/RNA Synthesis Inhibitors
mitomycin-C	BCL2	Indirect modulation	0	1	0	0	1	1	0	0	0	0	1	0	0	0	0	0	0	0	0	0	0	0	0	0	0	0	DNA/RNA Synthesis Inhibitors
mitomycin-C	MITF	Direct binding	0	0	0	0	0	0	1	0	0	0	1	0	0	0	0	0	0	0	0	0	0	0	1	0	1	0	DNA/RNA Synthesis Inhibitors
mitomycin-C	PTPN11	Direct binding	0	0	0	0	1	0	0	0	0	0	0	0	0	1	0	1	0	0	0	0	0	0	0	0	0	0	DNA/RNA Synthesis Inhibitors
mitoxantrone	ALK	Indirect modulation	0	0	0	0	0	0	0	0	0	0	0	0	0	0	0	1	0	0	0	0	0	0	0	0	0	0	DNA/RNA Synthesis Inhibitors
mitoxantrone	BCL2	Indirect modulation	0	0	0	0	0	0	0	0	0	0	0	0	0	1	0	0	0	0	0	0	0	0	1	0	0	0	DNA/RNA Synthesis Inhibitors
mitoxantrone	GATA2	Direct binding	0	0	0	0	0	0	0	0	0	0	0	0	0	0	0	0	0	0	0	0	0	0	1	0	0	0	DNA/RNA Synthesis Inhibitors
mitoxantrone	PIM1	Direct binding	0	0	0	0	1	0	1	0	0	0	1	1	0	0	1	0	0	0	0	0	0	0	1	0	0	0	DNA/RNA Synthesis Inhibitors
mitoxantrone	PTPN11	Direct binding	0	1	0	0	0	0	0	0	0	0	0	0	0	1	1	1	0	0	0	0	0	0	0	0	0	0	DNA/RNA Synthesis Inhibitors
mitoxantrone	ROS1	Direct binding	0	0	0	0	0	0	0	0	0	0	0	0	0	0	0	1	0	0	0	0	0	0	0	0	0	0	DNA/RNA Synthesis Inhibitors
mitoxantrone	SRC	Direct binding	1	0	0	0	1	0	0	0	0	0	1	0	0	0	0	1	0	0	0	0	1	0	1	0	1	0	DNA/RNA Synthesis Inhibitors
mitoxantrone	STAT3	Direct binding	0	1	0	1	1	1	1	0	0	0	1	0	0	0	1	1	0	0	0	0	1	1	1	0	1	0	DNA/RNA Synthesis Inhibitors
mitoxantrone	SYK	Indirect modulation	0	0	0	1	1	0	1	0	0	0	0	0	0	1	0	0	0	0	0	1	1	0	1	0	0	0	DNA/RNA Synthesis Inhibitors
neratinib	CCND1	Indirect modulation	0	0	0	0	1	0	0	0	0	0	0	0	0	0	0	0	0	0	0	0	0	0	0	0	0	0	Kinase Inhibitors
neratinib	CDK4	Indirect modulation	0	0	0	0	1	0	0	0	0	0	0	0	0	0	0	0	0	0	0	0	0	0	0	0	0	0	Kinase Inhibitors
neratinib	EGFR	Direct binding	0	0	0	0	1	0	0	0	0	0	0	0	0	0	0	1	0	0	0	0	0	0	0	0	0	0	Kinase Inhibitors
neratinib	ERBB2	Direct binding	0	0	0	0	1	0	0	0	0	0	0	0	0	0	0	0	0	0	0	0	0	0	0	0	0	0	Kinase Inhibitors
neratinib	GNA11	Indirect modulation	0	0	0	0	0	0	0	0	0	1	1	0	0	0	0	0	0	0	0	0	0	0	0	0	0	0	Kinase Inhibitors
neratinib	MYC	Indirect modulation	0	0	0	0	1	0	0	0	0	0	0	0	0	0	0	1	0	0	0	0	0	0	0	0	0	0	Kinase Inhibitors
neratinib	TFEB	Indirect modulation	0	0	0	0	1	0	0	0	0	0	0	0	1	0	1	1	0	0	0	1	1	1	0	0	0	0	Kinase Inhibitors
nilutamide	AR	Direct binding	0	0	0	0	0	0	0	0	0	0	0	0	0	0	0	0	0	0	0	0	0	0	1	0	0	0	Receptor Antagonists
niraparib	BCL2	Indirect modulation	0	0	0	0	1	0	0	0	0	0	0	0	0	0	0	0	0	0	0	0	1	0	1	0	0	0	Enzyme Inhibitors
niraparib	EGFR	Indirect modulation	0	0	0	0	0	0	0	0	0	0	0	0	0	0	0	1	0	0	0	0	1	0	0	0	0	0	Enzyme Inhibitors
niraparib	KDM5A	Indirect modulation	0	0	0	0	0	1	0	0	0	0	0	0	0	0	0	1	0	0	0	0	1	0	0	0	0	0	Enzyme Inhibitors
niraparib	MDM2	Indirect modulation	0	0	0	0	1	0	0	0	0	0	0	0	0	0	0	0	0	0	0	0	0	0	0	0	0	0	Enzyme Inhibitors
niraparib	MTOR	Indirect modulation	0	0	0	0	1	0	0	0	0	0	0	0	0	0	0	0	0	0	0	0	1	0	0	0	0	0	Enzyme Inhibitors
niraparib	MYCN	Indirect modulation	0	0	0	0	1	0	0	0	0	0	0	0	0	0	0	1	0	0	1	0	0	0	1	0	0	0	Enzyme Inhibitors
niraparib	SRC	Direct binding	0	0	0	0	0	0	0	0	0	0	0	0	0	0	0	0	0	0	0	0	1	1	0	0	0	0	Enzyme Inhibitors
niraparib	STAT3	Indirect modulation	0	0	0	0	0	0	0	0	0	0	0	0	0	0	0	0	0	0	0	0	1	1	0	0	0	0	Enzyme Inhibitors
octreotide	MTOR	Indirect modulation	0	0	0	1	0	0	0	0	0	0	0	1	0	0	0	0	0	0	0	0	0	0	0	0	0	1	Receptor Agonists
olaparib	ABL1	Indirect modulation	0	0	0	0	0	0	0	0	0	0	0	0	0	1	0	0	0	0	0	0	0	0	0	0	0	0	Enzyme Inhibitors
olaparib	AR	Indirect modulation	0	0	0	0	1	0	0	0	0	0	0	0	0	0	0	0	0	0	0	0	1	0	1	0	0	0	Enzyme Inhibitors
olaparib	EGFR	Indirect modulation	0	0	0	0	1	0	0	0	0	0	0	0	0	0	0	1	0	0	0	0	1	1	1	0	0	0	Enzyme Inhibitors
olaparib	FLI1	Indirect modulation	0	0	1	0	0	0	0	0	0	0	0	0	0	0	0	0	0	0	0	0	0	0	0	0	0	0	Enzyme Inhibitors
olaparib	IDH1	Indirect modulation	0	0	0	1	0	0	0	0	0	0	0	0	0	0	0	0	0	0	0	0	0	0	0	1	0	0	Enzyme Inhibitors
olaparib	LCK	Indirect modulation	0	0	0	1	0	0	0	0	0	0	0	1	0	0	0	0	0	0	0	0	1	1	0	0	0	0	Enzyme Inhibitors
olaparib	LMO2	Indirect modulation	0	0	0	1	1	0	0	0	0	0	0	0	0	0	0	0	1	0	0	1	0	0	0	0	0	0	Enzyme Inhibitors
olaparib	MDM2	Indirect modulation	0	0	0	0	1	0	1	0	0	0	0	0	0	0	0	1	0	0	0	0	0	0	1	1	0	0	Enzyme Inhibitors
olaparib	MTOR	Indirect modulation	0	0	0	0	1	0	0	0	0	0	0	0	0	0	0	0	0	0	0	0	1	0	0	0	0	0	Enzyme Inhibitors
olaparib	MYC	Indirect modulation	0	1	0	0	1	0	0	0	0	0	0	0	0	0	0	1	1	0	0	0	1	0	0	0	0	0	Enzyme Inhibitors
olaparib	MYCN	Indirect modulation	0	0	0	0	0	0	0	0	0	0	0	0	0	0	0	0	0	0	1	0	0	0	0	0	0	0	Enzyme Inhibitors
olaparib	PSIP1	Indirect modulation	0	0	0	0	1	0	0	0	0	0	0	0	0	0	0	0	0	0	0	0	1	0	0	0	0	0	Enzyme Inhibitors
olaparib	UBR5	Indirect modulation	0	0	0	1	1	0	1	0	0	0	1	0	0	0	1	0	0	0	0	0	1	0	0	0	0	0	Enzyme Inhibitors
olmutinib	BCL2	Direct binding	0	0	0	0	0	0	0	0	0	0	1	0	0	1	0	1	0	0	0	0	1	0	0	0	0	0	Kinase Inhibitors
olmutinib	EGFR	Direct binding	0	0	0	0	0	0	0	0	0	0	0	0	0	0	0	1	0	0	0	0	0	0	0	0	0	0	Kinase Inhibitors
osimertinib	BRD4	Indirect modulation	0	0	0	1	1	0	0	0	0	0	0	0	0	0	0	0	0	0	0	0	1	1	0	0	0	0	Kinase Inhibitors
osimertinib	EGFR	Direct binding	0	0	0	0	0	0	0	0	0	0	0	0	0	0	0	1	0	0	0	0	0	0	0	0	0	0	Kinase Inhibitors
osimertinib	HIF1A	Indirect modulation	0	0	0	0	0	0	0	0	0	0	0	0	0	0	0	1	0	0	0	0	0	0	0	0	0	0	Kinase Inhibitors
osimertinib	MAPK1	Indirect modulation	0	0	0	0	0	0	0	0	0	0	0	0	0	0	0	1	0	0	0	0	0	0	0	0	0	0	Kinase Inhibitors
osimertinib	MSI2	Indirect modulation	0	0	0	0	0	0	1	0	0	0	0	0	0	0	0	1	0	0	0	1	0	0	0	0	0	0	Kinase Inhibitors
osimertinib	MTOR	Direct binding	0	0	0	0	1	0	0	0	0	0	0	0	0	0	0	1	0	0	0	0	1	0	0	0	0	0	Kinase Inhibitors
osimertinib	MYC	Indirect modulation	0	0	0	0	0	0	0	0	0	0	0	0	0	0	0	1	0	0	0	0	0	0	0	0	0	0	Kinase Inhibitors
osimertinib	PIM1	Indirect modulation	0	0	0	0	0	0	0	0	0	0	0	0	0	0	0	1	0	0	0	0	0	0	0	0	0	0	Kinase Inhibitors
osimertinib	STAT3	Indirect modulation	0	0	0	0	0	0	0	0	0	0	0	0	0	0	0	1	0	0	0	0	0	0	0	0	0	0	Kinase Inhibitors
oxaliplatin	BCL2	Indirect modulation	0	0	0	0	0	0	1	0	0	0	1	0	0	0	0	0	0	0	0	0	0	0	0	0	0	0	DNA/RNA Synthesis Inhibitors
oxaliplatin	CDK4	Indirect modulation	0	1	1	1	1	0	1	1	1	0	0	0	0	0	1	0	0	0	0	0	0	0	0	0	0	0	DNA/RNA Synthesis Inhibitors
oxaliplatin	EGFR	Indirect modulation	0	0	0	0	0	0	1	0	0	0	0	0	0	0	0	0	0	0	0	0	0	0	0	0	0	0	DNA/RNA Synthesis Inhibitors
oxaliplatin	FGFR4	Indirect modulation	0	0	0	0	1	0	1	0	0	0	1	0	0	0	1	0	0	0	0	0	0	0	0	0	0	0	DNA/RNA Synthesis Inhibitors
oxaliplatin	JUN	Indirect modulation	0	0	0	0	0	0	1	0	0	0	0	0	0	0	0	0	0	0	0	0	0	0	0	0	0	0	DNA/RNA Synthesis Inhibitors
oxaliplatin	MET	Direct binding	0	0	0	0	0	0	1	0	0	0	1	0	0	0	1	0	0	0	0	0	0	0	0	0	0	0	DNA/RNA Synthesis Inhibitors
oxaliplatin	MTOR	Indirect modulation	1	0	0	0	1	0	1	0	0	0	1	0	0	0	0	0	0	0	0	0	0	0	0	0	0	0	DNA/RNA Synthesis Inhibitors
oxaliplatin	PRDM16	Indirect modulation	0	0	0	0	0	0	1	0	0	0	0	0	0	0	0	0	0	0	0	0	0	0	0	0	0	0	DNA/RNA Synthesis Inhibitors
oxaliplatin	SRC	Indirect modulation	0	0	0	0	0	0	1	0	0	0	1	0	0	0	0	0	0	0	0	0	0	0	0	0	0	0	DNA/RNA Synthesis Inhibitors
oxaliplatin	UBR5	Indirect modulation	0	0	0	0	0	0	1	0	0	0	0	0	0	0	0	0	0	0	0	0	0	0	0	0	0	0	DNA/RNA Synthesis Inhibitors
paclitaxel	AKT2	Indirect modulation	0	0	0	0	1	0	1	0	0	0	0	0	0	0	0	0	0	0	0	0	1	0	0	0	0	0	Microtubule Inhibitors
paclitaxel	ATF1	Indirect modulation	0	0	0	0	0	0	0	0	1	0	0	0	0	0	0	0	0	0	0	0	0	0	0	0	0	0	Microtubule Inhibitors
paclitaxel	BCL2	Indirect modulation	0	0	0	0	1	0	0	0	1	0	0	0	0	0	0	1	0	0	0	0	1	0	1	0	0	0	Microtubule Inhibitors
paclitaxel	BCL6	Indirect modulation	0	0	0	0	1	0	0	0	0	0	0	0	0	0	0	0	0	0	0	0	0	0	0	0	0	0	Microtubule Inhibitors
paclitaxel	CCND1	Indirect modulation	0	0	0	0	1	1	0	0	0	0	0	0	0	0	0	0	0	0	0	0	0	0	0	0	0	0	Microtubule Inhibitors
paclitaxel	CCNE1	Indirect modulation	0	0	0	0	0	0	0	0	0	0	0	0	0	0	0	0	0	0	0	0	1	0	0	0	0	0	Microtubule Inhibitors
paclitaxel	CDK4	Indirect modulation	0	0	0	0	1	0	0	0	0	0	1	0	0	0	0	1	0	0	0	0	1	0	0	0	0	0	Microtubule Inhibitors
paclitaxel	CXCR4	Indirect modulation	0	0	0	0	1	0	1	0	0	0	0	0	0	0	0	0	0	0	0	0	1	0	0	0	0	0	Microtubule Inhibitors
paclitaxel	DDIT3	Indirect modulation	0	1	0	1	1	1	1	0	0	0	0	0	0	0	1	1	0	0	0	0	0	0	1	1	0	0	Microtubule Inhibitors
paclitaxel	EGFR	Indirect modulation	0	0	0	0	1	0	0	0	0	0	0	0	0	0	0	1	0	0	0	0	1	0	0	0	0	0	Microtubule Inhibitors
paclitaxel	FOXA1	Indirect modulation	0	0	0	0	1	0	0	0	0	0	0	0	0	0	0	0	0	0	0	0	0	0	0	0	0	0	Microtubule Inhibitors
paclitaxel	HMGA1	Indirect modulation	0	0	0	0	0	0	0	0	0	0	1	0	0	0	0	0	0	0	0	0	0	0	0	0	0	0	Microtubule Inhibitors
paclitaxel	IKBKB	Indirect modulation	0	0	0	0	1	0	0	0	0	0	0	0	0	0	0	0	0	0	0	0	1	0	0	0	0	0	Microtubule Inhibitors
paclitaxel	JAK2	Indirect modulation	0	0	0	0	1	0	0	0	0	0	0	0	0	0	0	0	0	0	0	0	1	0	0	0	0	0	Microtubule Inhibitors
paclitaxel	JUN	Indirect modulation	0	0	0	0	1	0	0	0	0	0	1	0	0	0	1	1	0	0	0	0	1	1	0	0	0	0	Microtubule Inhibitors
paclitaxel	MTOR	Indirect modulation	0	0	0	0	1	0	0	0	0	0	0	0	0	0	0	0	0	0	0	0	0	0	0	0	0	0	Microtubule Inhibitors
paclitaxel	MYC	Indirect modulation	0	0	0	0	1	0	1	0	0	0	0	0	0	0	0	1	0	0	0	1	1	0	1	0	1	0	Microtubule Inhibitors
paclitaxel	NRAS	Indirect modulation	0	0	0	0	1	0	0	0	0	0	0	0	0	0	0	0	0	0	0	0	0	0	0	0	0	0	Microtubule Inhibitors
paclitaxel	RAC1	Indirect modulation	0	1	0	0	1	0	1	0	0	0	0	0	0	0	0	1	0	0	0	0	1	1	1	0	0	0	Microtubule Inhibitors
paclitaxel	RSPO3	Indirect modulation	0	0	0	0	0	0	1	0	0	0	0	0	0	0	0	0	0	0	0	0	0	0	0	0	0	0	Microtubule Inhibitors
paclitaxel	SOX2	Indirect modulation	0	0	0	0	1	0	0	0	0	0	0	1	0	0	0	1	0	0	0	0	1	0	1	0	0	0	Microtubule Inhibitors
paclitaxel	SRC	Indirect modulation	0	0	0	0	1	0	0	0	0	0	0	0	0	0	0	0	0	0	0	0	1	0	1	0	0	0	Microtubule Inhibitors
paclitaxel	STAT3	Indirect modulation	0	0	0	0	1	1	1	0	0	0	0	0	0	0	0	1	0	0	0	0	1	0	1	0	0	0	Microtubule Inhibitors
paclitaxel	SYK	Indirect modulation	0	0	0	0	1	0	0	0	0	0	0	0	0	0	0	0	0	0	0	1	1	0	0	0	0	0	Microtubule Inhibitors
paclitaxel	TRIM27	Indirect modulation	0	0	0	0	0	0	0	0	0	0	0	0	0	0	0	0	0	0	0	0	1	0	0	0	0	0	Microtubule Inhibitors
palbociclib	AKT1	Indirect modulation	0	0	0	0	1	0	0	0	0	0	0	0	0	0	0	1	0	0	0	0	0	0	0	0	1	0	Kinase Inhibitors
palbociclib	ALK	Indirect modulation	0	0	0	0	0	0	0	0	0	0	0	0	0	0	0	1	1	0	0	0	0	0	0	0	0	0	Kinase Inhibitors
palbociclib	BRD4	Indirect modulation	0	0	0	1	1	0	0	0	0	0	0	0	0	0	1	0	0	0	0	0	1	1	1	0	0	0	Kinase Inhibitors
palbociclib	CCND1	Direct binding	0	0	0	0	1	0	0	0	0	0	0	0	0	0	0	0	0	0	0	0	0	0	0	0	0	0	Kinase Inhibitors
palbociclib	CDK4	Direct binding	0	1	0	0	1	0	0	0	0	0	0	0	0	0	0	0	0	0	0	0	1	0	0	0	0	1	Kinase Inhibitors
palbociclib	CDK6	Direct binding	0	0	0	0	1	0	0	0	0	0	0	0	0	0	0	0	0	0	0	0	0	0	0	0	0	0	Kinase Inhibitors
palbociclib	FLT3	Indirect modulation	0	0	0	0	0	0	0	0	0	0	0	0	0	1	0	0	0	0	0	0	0	0	0	0	0	0	Kinase Inhibitors
palbociclib	JUN	Indirect modulation	0	0	0	0	1	0	0	0	0	0	0	0	0	0	0	0	0	0	0	0	0	0	0	0	0	0	Kinase Inhibitors
palbociclib	MTOR	Indirect modulation	0	0	0	0	1	0	0	0	0	0	0	0	0	0	0	1	0	0	0	0	0	1	0	0	0	0	Kinase Inhibitors
palbociclib	NRAS	Indirect modulation	0	0	0	0	0	0	1	0	0	0	0	0	0	0	0	0	0	0	0	0	0	0	0	0	1	0	Kinase Inhibitors
palbociclib	NUP98	Indirect modulation	0	0	0	0	0	0	0	0	0	0	0	0	0	0	0	0	0	0	0	1	0	0	0	0	0	0	Kinase Inhibitors
palbociclib	SRC	Indirect modulation	0	0	0	0	0	0	0	0	0	0	0	0	0	0	0	1	0	0	0	0	0	0	0	0	0	0	Kinase Inhibitors
palbociclib	SRSF2	Indirect modulation	0	0	0	0	0	0	0	0	0	0	0	0	0	0	0	0	0	0	0	1	0	0	0	0	0	0	Kinase Inhibitors
palbociclib	STAT3	Indirect modulation	0	0	0	0	1	0	0	0	0	0	0	0	0	0	0	1	0	0	0	0	0	0	0	0	0	0	Kinase Inhibitors
pazopanib	ABL2	Direct binding	0	1	0	1	1	0	0	0	0	0	1	0	0	0	1	1	0	0	0	0	0	0	1	0	0	0	Kinase Inhibitors
pazopanib	AR	Indirect modulation	0	0	0	0	0	0	0	0	0	0	0	0	1	0	0	0	0	0	0	0	0	0	0	0	0	0	Kinase Inhibitors
pazopanib	BCL2	Indirect modulation	0	0	0	0	1	0	1	0	0	0	1	0	1	0	1	1	0	0	0	1	1	0	0	0	0	0	Kinase Inhibitors
pazopanib	DDR2	Direct binding	0	0	0	0	1	0	0	0	0	0	0	0	0	0	0	1	0	0	0	0	1	0	0	0	1	0	Kinase Inhibitors
pazopanib	FGFR1	Direct binding	0	0	0	0	1	0	0	1	0	0	0	0	0	0	0	1	0	0	0	0	0	0	0	0	0	0	Kinase Inhibitors
pazopanib	FGFR2	Direct binding	1	0	0	0	0	0	0	1	0	0	1	1	0	0	0	0	0	0	0	0	0	0	0	0	0	0	Kinase Inhibitors
pazopanib	FGFR3	Direct binding	0	1	0	0	0	0	0	0	0	0	1	0	0	0	0	0	0	0	0	0	0	0	0	0	0	0	Kinase Inhibitors
pazopanib	FLT4	Indirect modulation	0	0	0	0	0	0	0	0	0	0	1	0	1	0	0	1	0	0	0	0	0	0	0	1	0	0	Kinase Inhibitors
pazopanib	KDR	Indirect modulation	0	0	0	0	1	0	0	0	0	0	0	0	0	0	0	1	0	0	0	0	0	0	0	0	1	0	Kinase Inhibitors
pazopanib	KIT	Direct binding	0	0	0	0	1	0	0	0	0	0	0	0	1	0	0	0	0	0	0	0	1	0	0	1	0	0	Kinase Inhibitors
pazopanib	LCK	Direct binding	0	0	0	0	0	0	0	0	0	0	0	0	0	0	0	0	0	0	0	1	0	0	0	0	0	0	Kinase Inhibitors
pazopanib	NFATC2	Indirect modulation	0	0	1	0	0	0	0	0	0	0	0	0	0	0	0	0	0	0	0	0	0	0	0	0	0	0	Kinase Inhibitors
pazopanib	PDGFRA	Direct binding	0	0	0	1	0	0	0	0	0	0	0	0	1	0	0	0	0	0	0	0	0	0	0	1	0	0	Kinase Inhibitors
pazopanib	PDGFRB	Direct binding	0	0	0	1	1	0	0	0	1	0	0	0	0	0	0	1	0	1	0	0	0	0	0	0	0	0	Kinase Inhibitors
pemetrexed	ROS1	Indirect modulation	0	0	0	0	0	0	0	0	0	0	0	0	0	0	0	1	0	0	0	0	0	0	0	0	0	0	Enzyme Inhibitors
PF-06463922	ALK	Direct binding	0	0	0	0	0	0	0	0	0	0	0	0	0	0	0	1	0	0	1	0	0	0	0	0	0	0	Kinase Inhibitors
PF-06463922	MYCN	Indirect modulation	0	0	0	0	0	0	0	0	0	0	0	0	0	0	0	0	0	0	1	0	0	0	0	0	0	0	Kinase Inhibitors
PF-06463922	ROS1	Direct binding	0	0	0	0	0	0	0	0	0	0	0	0	0	0	0	1	0	0	1	0	0	0	0	0	0	0	Kinase Inhibitors
pirarubicin	BCL2	Indirect modulation	0	1	0	0	1	0	0	0	0	0	1	0	0	0	1	0	0	0	0	0	1	0	0	0	0	0	DNA/RNA Synthesis Inhibitors
pirarubicin	MTOR	Indirect modulation	0	1	0	0	1	0	1	0	0	0	0	1	0	0	0	0	0	0	0	0	1	0	1	0	0	0	DNA/RNA Synthesis Inhibitors
plicamycin	AR	Indirect modulation	0	0	0	0	0	0	0	0	0	0	0	0	0	0	0	0	0	0	0	0	0	0	1	0	0	0	Enzyme Inhibitors
plicamycin	EGFR	Indirect modulation	0	0	0	0	0	0	0	0	0	0	0	0	0	0	0	1	0	0	0	0	0	0	0	0	0	0	Enzyme Inhibitors
plicamycin	EWSR1	Direct binding	0	0	1	0	0	0	0	0	0	0	0	0	0	0	0	0	0	0	0	0	0	0	0	1	0	0	Enzyme Inhibitors
plicamycin	FLI1	Direct binding	0	0	1	0	0	0	0	0	0	0	0	0	0	0	0	0	0	0	0	0	0	0	0	0	0	0	Enzyme Inhibitors
plicamycin	MDM2	Indirect modulation	0	0	0	0	1	0	1	0	0	0	0	0	0	0	0	1	0	0	0	0	0	0	1	0	0	0	Enzyme Inhibitors
plicamycin	MTOR	Indirect modulation	0	0	0	1	0	0	1	0	0	0	0	1	0	0	0	0	0	0	0	0	0	0	1	1	0	0	Enzyme Inhibitors
plicamycin	MYC	Direct binding	0	0	0	0	0	0	1	0	0	0	0	0	0	0	0	1	0	0	0	1	0	0	1	1	0	0	Enzyme Inhibitors
plicamycin	PTPN11	Direct binding	0	0	0	0	0	0	0	0	0	0	0	0	0	0	0	0	0	0	0	1	0	0	0	0	0	0	Enzyme Inhibitors
plicamycin	SOX2	Indirect modulation	0	0	0	1	1	0	0	0	0	0	0	0	0	0	0	1	0	0	0	0	1	0	1	0	0	0	Enzyme Inhibitors
plicamycin	TFE3	Indirect modulation	0	0	0	0	0	0	0	0	0	0	0	0	1	0	0	0	0	0	0	0	0	0	0	0	0	0	Enzyme Inhibitors
raloxifene	STAT3	Indirect modulation	0	0	0	0	0	0	0	0	0	0	0	0	0	0	1	0	0	0	0	0	0	0	0	0	0	0	Receptor Modulators
regorafenib	AKT1	Direct binding	0	0	0	0	1	0	1	0	0	0	0	0	0	0	1	1	0	0	0	0	0	0	1	0	0	0	Kinase Inhibitors
regorafenib	BRAF	Direct binding	0	0	0	0	0	0	1	0	0	0	0	0	0	0	0	0	0	0	0	0	0	0	0	0	0	0	Kinase Inhibitors
regorafenib	CDK4	Indirect modulation	0	0	0	0	0	0	0	0	0	0	0	0	0	0	1	0	0	0	0	0	0	0	0	0	0	0	Kinase Inhibitors
regorafenib	CREB1	Indirect modulation	0	0	0	1	0	0	1	0	0	0	1	0	0	0	0	0	0	0	0	0	0	0	1	0	0	0	Kinase Inhibitors
regorafenib	CXCR4	Indirect modulation	0	0	0	1	1	0	0	0	0	0	1	0	0	0	0	0	0	0	0	0	0	0	0	0	0	0	Kinase Inhibitors
regorafenib	DDR2	Direct binding	0	0	0	0	1	0	0	0	0	0	0	0	0	0	0	1	0	0	0	0	1	0	0	0	1	0	Kinase Inhibitors
regorafenib	DDX5	Indirect modulation	0	0	0	0	1	1	0	0	0	0	1	0	0	1	0	0	0	0	0	0	0	0	1	0	0	0	Kinase Inhibitors
regorafenib	EGFR	Indirect modulation	0	0	0	0	0	0	1	0	0	0	0	0	0	0	0	0	0	0	0	0	0	0	0	0	0	0	Kinase Inhibitors
regorafenib	ERBB2	Indirect modulation	0	0	0	0	1	0	1	0	0	0	0	0	0	0	0	1	0	0	0	0	0	0	0	0	0	0	Kinase Inhibitors
regorafenib	ERBB3	Indirect modulation	0	1	0	0	1	0	1	0	0	0	0	0	0	0	0	1	0	0	0	0	0	0	0	0	0	0	Kinase Inhibitors
regorafenib	FGFR1	Direct binding	0	0	0	0	0	0	1	0	0	0	0	0	0	0	1	0	0	0	0	0	0	0	0	1	0	0	Kinase Inhibitors
regorafenib	FGFR2	Direct binding	0	0	0	0	0	0	1	0	0	0	1	0	0	0	0	0	0	0	0	0	0	0	0	0	0	0	Kinase Inhibitors
regorafenib	FGFR4	Indirect modulation	0	0	0	0	0	0	0	0	0	0	0	0	0	0	0	0	0	0	0	1	0	0	0	0	0	0	Kinase Inhibitors
regorafenib	FLT4	Direct binding	0	1	0	0	1	1	0	0	0	0	0	0	0	0	0	1	0	0	0	0	1	0	0	0	0	1	Kinase Inhibitors
regorafenib	HGF	Indirect modulation	0	0	0	0	0	0	0	0	0	0	0	0	0	0	1	0	0	0	0	0	0	0	0	0	0	0	Kinase Inhibitors
regorafenib	KDR	Direct binding	0	0	0	0	1	0	1	0	0	0	0	0	0	0	0	1	0	0	0	0	0	0	0	0	0	1	Kinase Inhibitors
regorafenib	KIT	Direct binding	0	0	0	0	0	0	1	0	0	0	0	0	0	0	0	0	0	0	0	0	0	0	0	1	0	0	Kinase Inhibitors
regorafenib	MALT1	Indirect modulation	1	0	0	0	1	0	1	0	0	0	0	0	0	0	0	0	0	0	0	1	0	0	0	0	0	0	Kinase Inhibitors
regorafenib	MTOR	Indirect modulation	0	0	0	0	0	0	1	0	0	0	0	0	1	0	1	0	0	0	1	0	0	0	0	0	0	0	Kinase Inhibitors
regorafenib	MYCN	Indirect modulation	0	0	0	0	0	0	0	0	0	0	0	0	0	0	0	1	0	0	1	0	0	0	0	0	0	0	Kinase Inhibitors
regorafenib	PDGFB	Direct binding	0	0	0	0	1	0	0	0	1	0	1	0	0	0	1	0	0	0	0	0	0	0	0	0	1	0	Kinase Inhibitors
regorafenib	PDGFRA	Direct binding	0	0	0	0	0	0	0	0	0	0	0	0	0	0	0	0	0	0	0	0	0	0	0	1	0	0	Kinase Inhibitors
regorafenib	PDGFRB	Direct binding	0	0	0	1	1	0	1	0	1	0	0	0	0	0	0	0	0	1	0	0	0	0	0	0	0	0	Kinase Inhibitors
regorafenib	RAF1	Direct binding	0	0	0	0	0	0	1	0	0	0	0	0	0	0	1	0	0	0	0	0	0	0	0	1	0	0	Kinase Inhibitors
regorafenib	RET	Direct binding	0	0	0	0	0	0	1	0	0	0	0	0	0	0	0	0	0	0	1	0	0	0	0	0	0	0	Kinase Inhibitors
regorafenib	SRC	Indirect modulation	0	0	0	0	1	0	0	0	0	0	1	0	0	0	0	1	0	0	0	0	1	0	1	0	1	0	Kinase Inhibitors
regorafenib	STAT3	Direct binding	0	0	0	0	0	0	1	0	0	0	0	0	0	0	1	0	0	0	0	0	0	0	0	0	0	0	Kinase Inhibitors
ribociclib	ALK	Indirect modulation	0	0	0	0	0	0	0	0	0	0	0	0	0	0	0	1	0	0	1	0	0	0	0	0	0	0	Kinase Inhibitors
ribociclib	BRAF	Indirect modulation	0	0	0	0	0	0	1	0	0	0	0	0	0	0	0	0	0	0	0	0	0	0	0	0	1	0	Kinase Inhibitors
ribociclib	CCND1	Direct binding	0	0	0	0	1	0	0	0	0	0	0	0	0	0	0	0	0	0	0	0	0	0	0	0	0	0	Kinase Inhibitors
ribociclib	CCND3	Indirect modulation	0	0	0	1	1	0	0	0	0	0	0	0	0	0	1	1	0	0	0	0	0	0	0	0	0	0	Kinase Inhibitors
ribociclib	CDK4	Direct binding	0	0	0	0	1	0	0	0	0	0	0	0	0	0	0	0	0	0	0	0	0	0	0	0	0	0	Kinase Inhibitors
ribociclib	CDK6	Direct binding	0	0	0	0	1	0	0	0	0	0	0	0	0	0	0	0	0	0	0	0	0	0	0	0	0	0	Kinase Inhibitors
ribociclib	HEY1	Indirect modulation	0	0	0	0	0	0	0	0	0	0	0	0	0	0	0	0	0	0	0	0	1	0	0	0	0	0	Kinase Inhibitors
ribociclib	JAK2	Direct binding	0	0	0	0	1	0	1	0	1	0	1	0	0	0	0	1	0	0	0	0	1	0	0	0	0	1	Kinase Inhibitors
ribociclib	MYCN	Indirect modulation	0	0	0	0	1	0	0	0	0	0	0	0	0	0	0	1	0	0	1	0	0	0	1	0	0	0	Kinase Inhibitors
ribociclib	NRAS	Indirect modulation	0	0	0	0	0	0	0	0	0	0	0	0	0	0	0	0	0	0	0	0	0	0	0	0	1	0	Kinase Inhibitors
SN-38	BRD4	Direct binding	0	0	0	0	0	0	0	0	0	0	0	0	0	1	0	0	0	0	0	0	0	0	0	0	0	0	DNA/RNA Synthesis Inhibitors
SN-38	CD74	Direct binding	0	0	0	0	0	0	0	0	0	0	0	0	0	0	0	0	1	0	0	0	0	0	0	0	0	0	DNA/RNA Synthesis Inhibitors
SN-38	FLI1	Direct binding	0	0	1	0	0	0	0	0	0	0	0	0	0	0	0	0	0	0	0	0	0	0	0	0	0	0	DNA/RNA Synthesis Inhibitors
SN-38	FUBP1	Direct binding	0	0	0	0	0	0	0	0	0	0	0	0	0	0	1	0	0	0	0	0	0	0	0	0	0	0	DNA/RNA Synthesis Inhibitors
SN-38	HMGA2	Indirect modulation	0	1	0	0	1	0	0	0	0	0	0	0	0	0	0	1	0	0	0	0	0	1	1	0	0	1	DNA/RNA Synthesis Inhibitors
SN-38	IL7R	Direct binding	0	0	0	0	0	0	0	0	0	0	0	0	0	0	1	0	1	0	0	0	0	0	1	0	0	0	DNA/RNA Synthesis Inhibitors
SN-38	MTOR	Indirect modulation	0	0	0	0	1	0	1	0	0	0	1	1	0	0	1	1	0	0	0	0	0	0	1	0	0	0	DNA/RNA Synthesis Inhibitors
SN-38	MYC	Indirect modulation	0	0	0	0	1	0	0	0	0	0	0	0	0	0	0	0	1	0	0	0	1	0	0	0	0	0	DNA/RNA Synthesis Inhibitors
SN-38	MYCN	Indirect modulation	0	0	0	0	0	0	0	0	0	0	0	0	0	0	0	1	0	0	1	0	0	0	0	0	0	0	DNA/RNA Synthesis Inhibitors
SN-38	STAT3	Indirect modulation	0	0	0	0	1	0	1	0	0	0	1	0	0	0	0	1	0	0	0	0	1	0	0	0	0	0	DNA/RNA Synthesis Inhibitors
sonidegib	SMO	Direct binding	0	0	0	0	1	0	0	0	0	0	0	0	0	0	0	0	0	0	0	0	0	0	0	0	1	0	Receptor Antagonists
sorafenib	AR	Indirect modulation	0	0	0	0	0	0	0	0	0	0	0	0	0	0	1	0	0	0	0	0	0	0	1	0	0	0	Kinase Inhibitors
sorafenib	BCL2	Indirect modulation	0	0	0	0	1	0	0	0	0	0	0	0	0	0	1	0	0	0	0	0	0	0	1	0	0	0	Kinase Inhibitors
sorafenib	BRAF	Direct binding	0	0	0	0	0	0	0	0	0	0	0	0	1	0	1	0	0	0	0	0	0	0	0	0	1	1	Kinase Inhibitors
sorafenib	CREB3L2	Direct binding	0	0	0	0	0	0	0	0	0	0	0	0	0	0	0	0	0	0	0	0	0	0	0	1	0	0	Kinase Inhibitors
sorafenib	CTNNB1	Indirect modulation	0	0	0	0	0	0	0	0	0	0	0	0	0	0	1	0	0	0	0	0	0	0	0	0	0	0	Kinase Inhibitors
sorafenib	CXCR4	Indirect modulation	0	0	0	0	0	0	0	0	0	0	0	0	0	0	1	0	0	0	0	0	0	0	0	0	0	0	Kinase Inhibitors
sorafenib	DDX5	Indirect modulation	0	0	0	0	0	0	0	0	0	0	0	0	0	0	1	0	0	0	0	0	0	0	0	0	0	0	Kinase Inhibitors
sorafenib	EGFR	Indirect modulation	0	0	0	0	1	0	0	0	0	0	0	0	1	0	1	1	0	0	0	0	0	0	0	0	0	0	Kinase Inhibitors
sorafenib	FGFR1	Direct binding	0	0	0	0	0	0	0	0	0	0	0	0	0	0	1	0	0	0	0	1	0	0	0	0	0	0	Kinase Inhibitors
sorafenib	FGFR2	Indirect modulation	1	0	0	0	1	0	0	0	0	0	1	0	0	0	0	0	0	0	0	0	0	0	0	0	0	0	Kinase Inhibitors
sorafenib	FGFR4	Indirect modulation	0	0	0	0	0	0	0	0	0	0	0	0	0	0	1	0	0	0	0	0	0	0	0	0	0	0	Kinase Inhibitors
sorafenib	FLT3	Direct binding	0	0	0	0	0	0	0	0	0	0	0	0	0	0	0	0	0	0	0	1	0	0	0	0	0	0	Kinase Inhibitors
sorafenib	FLT4	Direct binding	0	1	0	0	0	0	0	0	0	0	0	0	1	0	0	1	0	0	0	0	0	0	0	0	0	0	Kinase Inhibitors
sorafenib	HLF	Indirect modulation	0	0	0	0	0	0	0	0	0	0	0	0	0	0	1	0	0	0	0	0	0	0	0	0	0	0	Kinase Inhibitors
sorafenib	HOXA13	Indirect modulation	0	0	0	0	0	0	0	0	0	0	0	0	0	0	1	0	0	0	0	0	0	0	0	0	0	0	Kinase Inhibitors
sorafenib	JUN	Indirect modulation	0	0	0	0	0	0	0	0	0	0	0	0	0	0	1	0	0	0	0	0	0	0	0	0	0	0	Kinase Inhibitors
sorafenib	KAT6A	Indirect modulation	0	0	0	0	0	0	0	0	0	0	0	0	0	0	1	0	0	0	0	0	0	0	0	0	0	0	Kinase Inhibitors
sorafenib	KDR	Direct binding	0	0	0	0	1	0	0	0	0	0	0	0	0	0	1	1	0	0	0	0	0	0	0	0	0	0	Kinase Inhibitors
sorafenib	KIT	Direct binding	0	0	0	0	0	0	0	0	0	0	0	0	1	0	1	0	0	0	0	0	0	0	0	0	0	1	Kinase Inhibitors
sorafenib	KRAS	Indirect modulation	0	0	0	0	0	0	1	0	0	0	0	0	0	0	0	1	0	0	0	0	0	1	0	0	0	0	Kinase Inhibitors
sorafenib	LCK	Indirect modulation	0	0	0	1	0	0	0	0	0	0	0	0	0	0	0	1	0	0	0	0	0	1	0	0	0	0	Kinase Inhibitors
sorafenib	MAPK1	Direct binding	0	0	0	0	0	0	0	0	0	0	0	0	0	0	1	0	0	0	0	0	0	0	0	0	0	0	Kinase Inhibitors
sorafenib	MET	Indirect modulation	0	0	0	0	0	0	0	1	0	0	0	0	0	0	1	1	0	0	0	0	0	0	0	0	0	0	Kinase Inhibitors
sorafenib	MTOR	Indirect modulation	0	0	0	0	0	0	0	0	0	0	0	0	1	0	1	1	0	0	0	0	0	0	0	0	0	0	Kinase Inhibitors
sorafenib	NRAS	Indirect modulation	0	0	0	1	0	0	1	0	0	0	0	0	0	1	1	1	0	0	0	0	0	0	0	0	1	0	Kinase Inhibitors
sorafenib	PDGFB	Direct binding	0	0	0	0	1	0	0	0	1	0	0	0	0	0	0	0	0	0	0	0	0	0	0	1	0	0	Kinase Inhibitors
sorafenib	PDGFRA	Direct binding	0	0	0	0	0	0	0	0	0	0	0	0	1	0	1	0	0	0	0	0	0	0	0	1	0	0	Kinase Inhibitors
sorafenib	PDGFRB	Direct binding	0	0	0	0	1	0	0	0	0	0	0	0	0	1	1	1	0	0	0	1	0	0	0	1	0	0	Kinase Inhibitors
sorafenib	PLAG1	Indirect modulation	0	0	0	0	0	0	0	0	0	0	0	0	0	0	1	0	0	0	0	0	0	0	0	0	0	0	Kinase Inhibitors
sorafenib	RAF1	Direct binding	0	0	0	0	0	0	1	0	0	0	0	0	0	0	1	0	0	0	0	0	0	0	0	0	0	1	Kinase Inhibitors
sorafenib	RET	Direct binding	0	0	0	0	0	0	0	0	0	0	0	0	0	0	0	0	0	0	0	0	0	0	0	0	0	1	Kinase Inhibitors
sorafenib	SRC	Indirect modulation	0	0	0	0	1	0	0	0	0	0	1	0	0	0	1	1	0	0	0	0	1	0	1	0	0	0	Kinase Inhibitors
sorafenib	STAT3	Indirect modulation	0	0	0	1	1	0	0	0	0	0	0	0	0	0	1	0	0	0	0	0	0	1	0	0	0	0	Kinase Inhibitors
streptozotocin	BCL2	Indirect modulation	0	0	0	0	0	0	0	0	0	0	0	0	0	0	0	0	0	0	0	1	0	0	0	0	0	0	DNA/RNA Synthesis Inhibitors
sunitinib	AKT1	Indirect modulation	0	0	0	0	0	0	0	0	0	0	0	0	0	0	0	0	0	0	0	0	0	0	1	0	0	0	Kinase Inhibitors
sunitinib	ALK	Indirect modulation	0	0	0	0	0	0	0	0	0	0	0	0	0	0	0	1	0	0	0	0	0	0	0	0	0	0	Kinase Inhibitors
sunitinib	CSF3R	Direct binding	0	0	0	0	0	0	1	0	0	0	0	0	0	0	0	1	0	0	0	1	0	0	0	0	0	0	Kinase Inhibitors
sunitinib	ERG	Indirect modulation	0	0	0	0	0	0	0	0	0	0	0	0	0	0	0	0	0	0	0	0	0	0	1	0	0	0	Kinase Inhibitors
sunitinib	FGFR1	Direct binding	0	0	0	0	1	0	1	0	0	0	0	0	0	0	0	1	0	0	0	0	0	0	0	0	0	0	Kinase Inhibitors
sunitinib	FGFR2	Direct binding	0	0	0	0	1	0	0	0	0	0	1	0	0	0	0	0	0	0	0	0	0	0	0	0	0	0	Kinase Inhibitors
sunitinib	FLT3	Direct binding	0	0	0	0	0	0	0	0	0	0	0	0	1	0	0	0	0	0	0	1	0	1	0	1	0	0	Kinase Inhibitors
sunitinib	FLT4	Direct binding	0	1	0	0	1	1	0	0	0	0	0	0	0	0	0	1	0	0	0	0	0	0	0	0	0	0	Kinase Inhibitors
sunitinib	KDR	Direct binding	0	0	0	0	1	0	0	0	0	0	0	0	1	0	0	1	0	0	0	0	0	0	0	0	0	1	Kinase Inhibitors
sunitinib	KIT	Direct binding	0	0	0	0	0	0	0	0	0	0	0	0	1	0	0	0	0	0	0	0	0	1	0	1	0	0	Kinase Inhibitors
sunitinib	LCK	Direct binding	0	0	0	1	0	0	0	0	0	0	0	0	0	0	0	1	0	0	0	1	0	1	0	0	0	0	Kinase Inhibitors
sunitinib	PDGFB	Direct binding	0	0	0	0	1	0	1	0	0	0	0	0	0	0	0	0	0	0	0	0	0	0	0	0	1	0	Kinase Inhibitors
sunitinib	PDGFRB	Direct binding	0	0	0	1	1	0	0	0	1	0	0	0	0	0	0	0	0	0	0	0	0	0	0	1	0	0	Kinase Inhibitors
sunitinib	PIM1	Indirect modulation	0	0	0	0	1	0	1	0	0	0	1	0	1	0	0	0	0	0	0	0	0	0	1	0	0	0	Kinase Inhibitors
sunitinib	RET	Direct binding	0	0	0	0	1	0	0	0	0	0	0	0	1	0	0	1	0	0	0	0	0	0	0	0	0	1	Kinase Inhibitors
sunitinib	SRC	Direct binding	1	0	0	0	1	0	0	0	0	0	0	0	0	0	0	1	0	0	0	0	1	0	1	0	0	0	Kinase Inhibitors
sunitinib	STAT3	Direct binding	0	0	0	1	1	0	0	0	0	0	1	0	1	0	0	0	0	0	0	0	0	0	0	0	0	0	Kinase Inhibitors
sunitinib	TFE3	Indirect modulation	0	0	0	0	0	0	0	0	0	0	0	0	1	0	0	0	0	0	0	0	0	0	0	0	0	0	Kinase Inhibitors
talazoparib	FLT3	Indirect modulation	0	0	0	0	0	0	0	0	0	0	0	0	0	1	0	0	0	0	0	0	0	0	0	0	0	0	Enzyme Inhibitors
talazoparib	MYC	Indirect modulation	0	0	0	0	1	0	0	0	0	0	0	0	0	0	0	1	0	0	0	0	1	0	0	0	0	0	Enzyme Inhibitors
talazoparib	MYCN	Indirect modulation	0	0	0	0	0	0	0	0	0	0	0	0	0	0	0	1	0	0	1	0	0	0	1	0	0	0	Enzyme Inhibitors
talazoparib	SF3B1	Direct binding	0	0	0	0	1	0	0	0	0	1	1	0	0	1	0	0	0	0	0	0	0	0	0	0	0	0	Enzyme Inhibitors
tamoxifen	AFF3	Indirect modulation	0	0	0	0	1	0	0	0	0	0	0	0	0	0	0	0	0	0	0	0	0	0	0	0	0	0	Receptor Modulators
tamoxifen	BCL11A	Indirect modulation	0	0	0	0	1	0	0	0	0	0	0	0	0	0	0	1	0	0	0	1	0	0	0	0	0	0	Receptor Modulators
tamoxifen	BCL2	Indirect modulation	0	0	0	0	1	0	0	0	0	0	0	0	0	0	0	0	0	0	0	0	0	0	0	0	0	0	Receptor Modulators
tamoxifen	BCL9	Indirect modulation	0	0	0	0	1	0	0	0	0	0	0	0	0	0	0	0	0	0	0	0	0	0	0	0	0	0	Receptor Modulators
tamoxifen	BRD3	Indirect modulation	0	0	0	0	1	0	0	0	0	0	0	0	0	0	0	0	0	0	0	0	0	0	0	0	0	0	Receptor Modulators
tamoxifen	DEK	Indirect modulation	0	0	0	0	1	0	0	0	0	0	0	0	0	0	0	0	0	0	0	0	0	0	0	0	0	0	Receptor Modulators
tamoxifen	ETV5	Indirect modulation	0	0	0	0	1	0	1	1	0	0	0	0	0	0	0	1	0	0	0	0	1	0	0	0	0	1	Receptor Modulators
tamoxifen	FOXA1	Indirect modulation	0	0	0	0	1	0	0	0	0	0	0	0	0	0	0	0	0	0	0	0	0	0	0	0	0	0	Receptor Modulators
tamoxifen	HMGA2	Indirect modulation	0	0	0	0	1	0	0	0	0	0	0	0	0	0	0	0	0	0	0	0	0	0	0	0	0	0	Receptor Modulators
tamoxifen	HNRNPA2B1	Indirect modulation	0	0	0	0	1	0	0	0	0	0	0	0	0	0	0	0	0	0	0	0	0	0	0	0	0	0	Receptor Modulators
tamoxifen	HOXC11	Indirect modulation	0	0	0	0	1	0	0	0	0	0	0	0	0	0	0	0	0	0	0	0	0	0	0	0	0	0	Receptor Modulators
tamoxifen	IL6ST	Indirect modulation	0	0	0	0	1	0	1	1	0	0	0	0	0	0	0	1	0	0	0	0	1	0	1	0	0	0	Receptor Modulators
tamoxifen	JAK2	Indirect modulation	0	0	0	0	1	0	0	0	0	0	0	0	0	0	0	0	0	0	0	0	0	0	0	0	0	0	Receptor Modulators
tamoxifen	JUN	Indirect modulation	0	0	0	0	1	0	0	0	0	0	0	0	0	0	0	0	0	0	0	0	0	0	0	0	0	0	Receptor Modulators
tamoxifen	MAFB	Indirect modulation	0	0	1	0	1	0	1	0	0	0	0	0	0	0	0	0	0	1	0	0	1	0	0	0	0	0	Receptor Modulators
tamoxifen	MTOR	Indirect modulation	0	0	0	0	1	0	0	0	0	0	0	0	0	0	0	0	0	0	0	0	0	0	0	0	0	0	Receptor Modulators
tamoxifen	MYC	Indirect modulation	0	0	0	0	1	0	0	0	0	0	0	0	0	0	0	0	0	0	0	0	0	0	0	0	0	0	Receptor Modulators
tamoxifen	NRAS	Indirect modulation	0	0	0	1	1	0	0	1	0	0	0	0	0	0	0	0	0	0	0	0	0	0	0	1	0	0	Receptor Modulators
tamoxifen	NSD2	Indirect modulation	0	0	0	0	1	0	1	0	0	0	0	0	0	0	0	0	0	1	0	0	0	0	1	0	0	0	Receptor Modulators
tamoxifen	RAC1	Indirect modulation	0	0	0	0	1	0	0	0	0	0	0	0	0	0	0	0	0	0	0	0	0	0	0	0	0	0	Receptor Modulators
tamoxifen	RET	Indirect modulation	0	0	0	0	1	0	0	0	0	0	0	0	0	0	0	0	0	0	0	0	0	0	0	0	0	0	Receptor Modulators
tamoxifen	SRSF3	Indirect modulation	0	0	0	0	1	1	1	0	0	0	0	1	0	0	1	0	0	0	0	0	0	0	0	0	0	0	Receptor Modulators
tamoxifen	STAT6	Direct binding	0	0	0	1	0	0	0	0	0	0	0	0	0	0	0	0	0	0	0	0	0	0	0	0	0	0	Receptor Modulators
tamoxifen	XPO1	Indirect modulation	0	1	0	1	1	0	0	0	0	0	1	0	0	0	1	1	0	0	0	0	0	1	0	0	0	0	Receptor Modulators
temoporfin	BCL2	Direct binding	0	0	0	0	1	1	1	0	0	0	0	0	0	0	0	0	0	0	0	0	0	0	0	0	0	0	Miscellaneous
temoporfin	PTPN11	Direct binding	0	1	0	0	1	0	0	0	0	0	0	0	0	1	0	0	0	0	0	0	0	0	0	0	0	0	Miscellaneous
temozolomide	AKT2	Indirect modulation	0	0	0	1	0	0	0	0	0	0	0	0	0	0	0	0	0	0	0	0	0	0	0	0	0	0	DNA/RNA Synthesis Inhibitors
temozolomide	BCL2	Indirect modulation	0	0	0	1	0	0	0	0	0	0	0	0	0	0	0	0	0	0	0	0	0	0	0	0	0	0	DNA/RNA Synthesis Inhibitors
temozolomide	BCL3	Indirect modulation	0	0	0	1	1	0	0	0	0	0	0	0	0	0	0	0	0	0	0	0	1	0	0	0	0	0	DNA/RNA Synthesis Inhibitors
temozolomide	BCL6	Indirect modulation	0	0	0	1	0	0	0	0	0	0	0	0	0	0	0	0	0	0	0	0	0	0	0	0	0	0	DNA/RNA Synthesis Inhibitors
temozolomide	CCND1	Indirect modulation	0	0	0	1	1	0	0	0	0	0	1	0	0	0	1	1	0	0	0	0	0	0	1	0	0	0	DNA/RNA Synthesis Inhibitors
temozolomide	CDK6	Indirect modulation	0	0	0	1	0	0	0	0	0	0	0	0	0	0	0	0	0	0	0	0	0	0	0	0	0	0	DNA/RNA Synthesis Inhibitors
temozolomide	EGFR	Indirect modulation	0	0	0	1	0	0	0	0	0	0	0	0	0	0	0	0	0	0	0	0	0	0	0	0	0	0	DNA/RNA Synthesis Inhibitors
temozolomide	FGFR1	Indirect modulation	0	0	0	1	0	0	0	0	0	0	0	0	0	0	0	0	0	0	0	0	0	0	0	0	0	0	DNA/RNA Synthesis Inhibitors
temozolomide	HMGA1	Indirect modulation	0	0	0	1	0	0	0	0	0	0	0	0	0	0	0	0	0	0	0	0	0	0	0	0	0	0	DNA/RNA Synthesis Inhibitors
temozolomide	HMGA2	Direct binding	0	0	0	1	0	0	0	0	0	0	0	0	0	0	0	0	0	0	0	0	0	0	0	0	0	0	DNA/RNA Synthesis Inhibitors
temozolomide	JAK2	Indirect modulation	0	0	0	1	0	0	0	0	0	0	0	0	0	0	0	0	0	0	0	0	0	0	0	0	0	0	DNA/RNA Synthesis Inhibitors
temozolomide	JUN	Indirect modulation	0	0	0	1	0	0	0	0	0	0	0	0	0	0	0	0	0	0	0	0	0	0	0	0	0	0	DNA/RNA Synthesis Inhibitors
temozolomide	MAPK1	Direct binding	0	0	0	1	0	0	0	0	0	0	0	0	0	0	0	0	0	0	0	0	0	0	0	0	0	0	DNA/RNA Synthesis Inhibitors
temozolomide	MDM2	Indirect modulation	0	0	0	1	0	0	0	0	0	0	0	0	0	0	0	0	0	0	0	0	0	0	0	0	0	0	DNA/RNA Synthesis Inhibitors
temozolomide	MET	Indirect modulation	0	0	0	1	0	0	0	0	0	0	0	0	0	0	0	0	0	0	0	0	0	0	0	0	0	0	DNA/RNA Synthesis Inhibitors
temozolomide	MTOR	Indirect modulation	0	0	0	1	0	0	0	0	0	0	0	0	0	0	0	0	0	0	0	0	0	0	0	0	1	0	DNA/RNA Synthesis Inhibitors
temozolomide	MYC	Indirect modulation	0	0	0	1	0	0	0	0	0	0	0	0	0	0	0	0	0	0	0	0	0	0	0	0	0	0	DNA/RNA Synthesis Inhibitors
temozolomide	MYCN	Indirect modulation	0	0	0	1	0	0	0	0	0	0	0	0	0	0	0	0	0	0	1	0	0	0	0	0	0	0	DNA/RNA Synthesis Inhibitors
temozolomide	PLCG1	Indirect modulation	0	0	0	1	0	0	0	0	0	0	0	0	0	0	0	0	0	0	0	0	0	0	0	0	0	0	DNA/RNA Synthesis Inhibitors
temozolomide	PPM1D	Indirect modulation	0	0	0	1	0	0	0	0	0	0	0	0	0	0	0	0	0	0	0	0	0	0	0	0	0	0	DNA/RNA Synthesis Inhibitors
temozolomide	SOX2	Indirect modulation	0	0	0	1	1	0	0	0	0	0	0	0	0	0	0	0	0	0	0	0	0	0	1	0	0	0	DNA/RNA Synthesis Inhibitors
temozolomide	STAT3	Indirect modulation	0	0	0	1	0	0	0	0	0	0	0	0	0	0	0	0	0	0	0	0	0	0	0	0	0	0	DNA/RNA Synthesis Inhibitors
temsirolimus	EGFR	Indirect modulation	0	0	0	0	0	0	0	0	0	0	0	1	0	0	0	1	0	0	0	0	0	0	0	0	0	0	Kinase Inhibitors
temsirolimus	MTOR	Direct binding	0	0	0	0	0	0	0	0	0	0	0	0	1	0	0	1	0	0	0	0	0	0	0	0	0	0	Kinase Inhibitors
temsirolimus	MYC	Indirect modulation	0	0	0	0	1	0	0	0	0	0	0	0	1	0	0	1	1	0	0	0	1	0	0	0	0	0	Kinase Inhibitors
temsirolimus	SOX2	Indirect modulation	0	0	0	0	1	0	0	0	0	0	0	0	0	0	0	1	0	0	0	0	1	0	1	0	0	0	Kinase Inhibitors
temsirolimus	TFEB	Direct binding	0	0	0	0	1	0	0	0	0	0	0	0	0	0	0	1	0	0	0	0	1	1	0	0	0	0	Kinase Inhibitors
thalidomide	CXCR4	Indirect modulation	0	0	0	0	1	0	0	0	0	0	0	0	0	0	0	1	0	1	0	0	0	0	0	0	0	0	Immune Modulators
thalidomide	MYD88	Indirect modulation	0	0	0	0	1	0	1	0	0	0	0	0	0	0	0	0	1	0	0	0	1	0	0	0	0	0	Immune Modulators
thalidomide	PDGFB	Indirect modulation	0	0	0	1	0	0	0	0	0	0	0	0	0	0	0	0	0	0	0	0	0	0	0	0	0	0	Immune Modulators
thalidomide	SALL4	Direct binding	0	0	0	0	0	0	0	0	0	0	1	0	0	0	0	0	0	0	0	0	0	0	0	0	0	0	Immune Modulators
thalidomide	STAT3	Indirect modulation	0	0	0	0	0	1	0	0	0	0	0	0	0	1	0	0	0	0	0	0	0	0	0	0	0	0	Immune Modulators
thalidomide	SYK	Indirect modulation	0	0	0	0	1	0	1	0	0	0	0	0	0	0	0	0	0	0	0	1	1	0	1	0	0	0	Immune Modulators
tivozanib	ABL1	Direct binding	0	1	0	0	0	0	0	0	0	0	0	0	0	1	0	0	0	0	0	0	0	0	0	0	0	0	Kinase Inhibitors
tivozanib	FLT4	Direct binding	0	1	0	0	1	1	0	0	0	0	0	0	0	0	0	1	0	0	0	0	0	0	0	0	0	0	Kinase Inhibitors
tivozanib	KDR	Direct binding	0	0	0	1	1	0	0	0	0	0	0	0	0	0	0	1	0	0	0	0	0	0	0	0	0	1	Kinase Inhibitors
tivozanib	KIT	Direct binding	0	0	0	1	0	0	0	0	0	0	0	0	0	0	1	0	0	0	0	0	0	0	0	0	0	0	Kinase Inhibitors
tivozanib	PDGFRB	Direct binding	0	0	0	1	1	0	0	0	1	0	1	0	0	0	0	0	0	1	0	0	1	0	0	0	0	0	Kinase Inhibitors
toceranib	FGFR1	Direct binding	0	0	1	0	1	0	1	0	0	0	0	0	0	0	0	1	0	0	0	0	0	0	0	0	0	0	Kinase Inhibitors
toceranib	FLT3	Indirect modulation	0	0	0	0	0	0	0	0	0	0	0	0	0	0	0	0	0	0	0	1	0	0	0	0	0	0	Kinase Inhibitors
toceranib	KIT	Direct binding	0	0	0	0	0	0	0	0	0	0	0	0	0	0	0	0	0	0	0	1	0	0	0	0	0	0	Kinase Inhibitors
toceranib	PDGFB	Indirect modulation	0	0	1	0	1	0	0	0	1	0	0	0	0	0	0	0	0	0	0	0	0	1	1	0	0	0	Kinase Inhibitors
toceranib	PDGFRA	Indirect modulation	0	0	0	1	0	0	0	0	0	0	0	0	0	0	0	0	0	0	0	0	0	0	0	1	0	0	Kinase Inhibitors
toceranib	PDGFRB	Direct binding	0	0	0	1	1	0	0	0	1	0	0	0	0	0	0	1	0	0	0	1	1	0	0	0	0	0	Kinase Inhibitors
toceranib	RET	Direct binding	0	0	0	0	0	0	0	0	0	0	0	0	0	0	0	1	0	0	0	0	0	0	0	0	0	1	Kinase Inhibitors
topotecan	CXCR4	Indirect modulation	0	0	0	0	1	0	0	0	0	0	1	0	0	0	0	1	0	0	0	0	0	1	1	0	0	0	DNA/RNA Synthesis Inhibitors
topotecan	FLI1	Direct binding	0	0	1	0	0	0	0	0	0	0	0	0	0	0	0	0	0	0	0	0	0	0	0	0	0	0	DNA/RNA Synthesis Inhibitors
topotecan	HIF1A	Direct binding	0	1	0	1	1	0	1	0	0	0	0	1	1	0	1	0	0	0	0	0	1	1	0	0	0	0	DNA/RNA Synthesis Inhibitors
topotecan	KRAS	Indirect modulation	0	0	0	0	0	0	0	0	0	0	0	0	0	0	0	1	0	0	0	0	0	0	0	0	0	0	DNA/RNA Synthesis Inhibitors
topotecan	MYC	Indirect modulation	0	0	0	0	1	0	1	0	0	0	0	0	0	0	0	0	0	0	0	0	1	0	0	0	0	0	DNA/RNA Synthesis Inhibitors
topotecan	MYCN	Indirect modulation	0	0	0	0	0	0	0	0	0	0	0	0	0	0	0	1	0	0	1	0	0	0	1	0	0	0	DNA/RNA Synthesis Inhibitors
trametinib	BRAF	Indirect modulation	0	0	0	0	0	0	0	0	0	0	0	0	0	0	0	1	0	0	0	0	0	0	0	0	1	1	Kinase Inhibitors
trametinib	CRLF2	Indirect modulation	0	0	0	0	0	0	0	0	0	0	0	0	0	1	0	0	0	0	0	0	0	0	0	0	0	0	Kinase Inhibitors
trametinib	CSF3R	Indirect modulation	0	0	0	0	0	0	0	0	0	0	0	0	0	1	0	0	0	0	0	0	0	0	0	0	0	0	Kinase Inhibitors
trametinib	CTNNB1	Indirect modulation	0	0	0	0	0	0	1	1	0	0	0	0	0	0	1	1	0	0	0	0	0	1	0	0	0	0	Kinase Inhibitors
trametinib	ERBB3	Indirect modulation	0	0	0	0	0	0	0	0	0	0	0	0	0	0	0	0	0	0	0	0	0	0	0	0	1	0	Kinase Inhibitors
trametinib	FGFR1	Indirect modulation	0	0	0	0	0	0	0	0	0	0	0	0	0	0	0	1	0	0	0	0	0	1	0	0	0	0	Kinase Inhibitors
trametinib	FGFR3	Indirect modulation	0	1	0	0	0	0	0	0	0	0	0	0	0	0	0	0	0	0	0	0	0	0	0	0	0	0	Kinase Inhibitors
trametinib	FLI1	Indirect modulation	0	0	1	0	1	0	1	0	0	0	0	0	0	0	0	0	0	0	0	0	0	0	0	0	0	0	Kinase Inhibitors
trametinib	HRAS	Indirect modulation	0	1	0	0	1	0	1	0	0	0	0	1	0	0	0	1	0	0	0	0	0	0	0	0	0	0	Kinase Inhibitors
trametinib	IL7R	Indirect modulation	0	0	1	0	0	0	0	0	0	0	0	0	0	0	1	0	1	0	0	0	0	0	1	0	1	0	Kinase Inhibitors
trametinib	KRAS	Indirect modulation	0	0	0	0	0	0	1	0	0	0	1	0	0	0	0	1	0	0	0	0	0	1	0	0	0	0	Kinase Inhibitors
trametinib	MAP2K1	Direct binding	0	0	0	1	0	0	1	0	0	0	0	0	0	0	0	1	0	0	0	0	0	0	0	0	1	0	Kinase Inhibitors
trametinib	MAP2K2	Direct binding	0	0	0	0	0	0	0	0	0	0	0	0	0	0	0	0	0	0	0	0	0	0	0	0	1	0	Kinase Inhibitors
trametinib	MDM2	Indirect modulation	0	0	0	0	0	0	0	0	0	0	0	0	0	0	0	0	0	0	0	0	0	0	0	0	1	0	Kinase Inhibitors
trametinib	MTOR	Indirect modulation	0	0	0	0	1	0	1	0	0	0	0	0	0	0	0	1	0	0	0	0	0	1	0	0	0	1	Kinase Inhibitors
trametinib	MYC	Indirect modulation	0	0	0	1	0	0	1	0	0	0	0	0	0	0	0	1	0	0	0	0	0	1	0	0	1	1	Kinase Inhibitors
trametinib	NRAS	Indirect modulation	0	0	0	0	0	0	0	0	0	0	0	0	0	0	0	1	0	0	1	0	0	0	0	0	1	0	Kinase Inhibitors
trametinib	RAF1	Indirect modulation	0	0	0	0	1	0	0	0	0	0	0	0	0	0	0	1	0	0	0	0	0	0	0	1	1	0	Kinase Inhibitors
trametinib	SETBP1	Indirect modulation	0	0	0	0	0	0	0	0	0	0	0	0	0	0	0	0	0	0	0	1	0	0	0	0	0	0	Kinase Inhibitors
trametinib	SND1	Indirect modulation	0	0	1	1	1	1	1	0	0	0	1	1	0	0	1	1	0	0	0	0	1	1	1	0	0	0	Kinase Inhibitors
trametinib	TFEB	Indirect modulation	0	0	0	0	0	0	0	0	0	0	0	0	0	0	0	0	0	0	0	0	0	1	0	1	0	0	Kinase Inhibitors
trametinib	WWTR1	Indirect modulation	0	0	0	0	0	0	0	0	0	0	0	0	0	0	0	0	0	0	0	0	0	0	0	1	0	0	Kinase Inhibitors
vandetanib	ABL1	Direct binding	0	0	0	0	0	0	0	0	0	0	0	0	0	1	0	0	0	0	0	1	0	0	0	0	0	0	Kinase Inhibitors
vandetanib	ACVR1	Direct binding	0	0	0	1	0	0	0	0	0	0	0	0	0	0	0	0	0	0	0	0	0	0	0	0	0	0	Kinase Inhibitors
vandetanib	ALK	Direct binding	0	0	0	0	0	0	0	0	0	0	0	0	0	0	0	1	0	0	1	0	0	0	0	0	0	0	Kinase Inhibitors
vandetanib	BCL2	Indirect modulation	0	0	0	0	1	0	0	0	0	0	0	0	0	0	0	0	0	0	0	0	0	0	0	0	0	0	Kinase Inhibitors
vandetanib	EGFR	Direct binding	0	0	0	0	1	0	0	0	0	0	0	0	0	0	0	1	0	0	0	0	0	0	0	0	0	1	Kinase Inhibitors
vandetanib	FLT3	Direct binding	0	0	0	0	0	0	0	0	0	0	0	0	0	1	0	0	0	0	0	0	0	0	0	0	0	0	Kinase Inhibitors
vandetanib	MYCN	Indirect modulation	0	0	0	0	0	0	0	0	0	0	0	0	0	0	0	1	0	0	1	0	0	0	0	0	0	0	Kinase Inhibitors
vandetanib	RET	Direct binding	0	0	0	0	0	0	0	0	0	0	0	0	0	0	0	0	0	0	0	0	0	0	0	0	0	1	Kinase Inhibitors
vandetanib	SRC	Direct binding	0	0	0	0	1	0	0	0	0	0	0	0	0	0	0	1	0	0	0	0	0	0	0	0	0	1	Kinase Inhibitors
vandetanib	STAT3	Indirect modulation	0	0	0	1	1	0	0	0	0	0	0	1	0	0	1	1	0	0	0	0	0	0	0	0	0	1	Kinase Inhibitors
vandetanib	TFE3	Indirect modulation	0	0	0	0	0	0	0	0	0	0	0	0	1	0	0	0	0	0	0	0	0	0	0	0	0	0	Kinase Inhibitors
vemurafenib	BRAF	Direct binding	0	0	0	0	0	0	1	0	0	0	0	0	0	0	0	0	0	0	0	0	0	0	0	0	1	1	Kinase Inhibitors
vemurafenib	BRD4	Indirect modulation	0	0	0	0	0	0	0	0	0	0	0	0	0	0	0	0	0	0	0	0	0	0	0	0	1	0	Kinase Inhibitors
vemurafenib	ERBB3	Indirect modulation	0	0	0	0	0	0	1	0	0	0	0	0	0	0	0	0	0	0	0	0	0	0	0	0	1	0	Kinase Inhibitors
vemurafenib	ETV5	Indirect modulation	0	0	0	0	0	0	1	1	0	0	0	0	0	0	0	1	0	0	0	0	1	0	1	0	0	1	Kinase Inhibitors
vemurafenib	MTOR	Indirect modulation	0	0	0	0	0	0	0	0	0	0	0	0	0	0	0	0	0	0	0	0	0	0	0	0	1	1	Kinase Inhibitors
vemurafenib	MYC	Indirect modulation	0	0	0	0	0	0	1	0	0	0	0	0	0	0	0	0	0	0	0	0	0	0	0	0	1	0	Kinase Inhibitors
vemurafenib	PAX3	Indirect modulation	0	0	0	0	0	0	0	0	0	0	0	0	0	0	0	0	0	0	0	0	0	0	0	0	1	0	Kinase Inhibitors
vemurafenib	STAT3	Indirect modulation	0	0	0	0	0	0	0	0	0	0	0	0	0	0	0	0	0	0	0	0	0	0	0	0	1	0	Kinase Inhibitors
vinblastine	BCL2	Indirect modulation	0	0	0	0	1	1	0	0	0	0	0	0	0	0	1	1	0	0	0	0	0	0	0	0	0	0	Microtubule Inhibitors
vinblastine	JUN	Indirect modulation	0	0	1	0	1	0	0	0	0	0	0	0	0	0	0	0	0	0	0	0	0	0	0	0	0	0	Microtubule Inhibitors
vinblastine	MTOR	Indirect modulation	0	0	0	0	0	0	0	0	0	0	0	0	0	0	1	0	0	0	0	0	0	0	0	0	0	0	Microtubule Inhibitors
vinflunine	JUN	Indirect modulation	0	1	0	0	1	0	0	0	0	0	0	0	0	0	0	0	0	0	0	0	0	0	0	0	0	0	Microtubule Inhibitors
vinorelbine	BCL2	Indirect modulation	0	0	0	0	1	0	0	0	0	0	0	0	0	0	0	1	0	0	0	0	0	0	0	0	0	0	Microtubule Inhibitors
vinorelbine	EGFR	Indirect modulation	0	0	0	0	0	0	0	0	0	0	0	0	0	0	0	1	0	0	0	0	0	0	0	0	0	0	Microtubule Inhibitors
vinorelbine	ERBB2	Indirect modulation	0	0	0	0	1	0	0	0	0	0	0	0	0	0	0	0	0	0	0	0	0	0	0	0	0	0	Microtubule Inhibitors
vinorelbine	STAT3	Direct binding	0	0	0	0	1	0	0	0	0	0	0	0	0	0	0	0	0	0	0	0	0	0	0	0	0	0	Microtubule Inhibitors
vismodegib	MTOR	Indirect modulation	0	0	0	1	0	0	0	0	1	0	0	0	0	0	0	0	0	0	0	0	0	1	0	0	1	0	Receptor Antagonists
vismodegib	SMO	Direct binding	0	0	0	0	0	0	0	0	0	0	0	0	0	0	0	0	0	0	0	0	0	0	0	0	1	0	Receptor Antagonists
